# Supplementary material for: Short-spored Subulicystidium (Trechisporales, Basidiomycota): high morphological diversity and only partly clear species boundaries
Source: MycoKeys. 2018 Jun 27;(35):41–99. doi: 10.3897/mycokeys.35.25678 (PMC6031700; doi:10.3897/mycokeys.35.25678)
Supplement: XML Treatment for Subulicystidium boidinii [file mycokeys.35.25678-treatment1.xml]

<!DOCTYPE tp:taxon-treatment
  PUBLIC "-//TaxonX//DTD Taxonomic Treatment Publishing DTD v0 20100105//EN" "tax-treatment-NSO.dtd">
<tp:taxon-treatment xmlns:tp="http://www.plazi.org/taxpub"><tp:treatment-meta><kwd-group><label>Taxon classification</label><kwd><named-content xmlns:xlink="http://www.w3.org/1999/xlink" content-type="kingdom">Fungi</named-content></kwd><kwd><named-content xmlns:xlink="http://www.w3.org/1999/xlink" content-type="order">Trechisporales</named-content></kwd><kwd><named-content xmlns:xlink="http://www.w3.org/1999/xlink" content-type="family">Hydnodontaceae</named-content></kwd></kwd-group><mixed-citation publication-type="journal"><person-group><name><surname>Ordynets</surname><given-names>Alexander</given-names></name><name><surname>Scherf</surname><given-names>David</given-names></name><name><surname>Pansegrau</surname><given-names>Felix</given-names></name><name><surname>Denecke</surname><given-names>Jonathan</given-names></name><name><surname>Lysenko</surname><given-names>Ludmila</given-names></name><name><surname>Larsson</surname><given-names>Karl-Henrik</given-names></name><name><surname>Langer</surname><given-names>Ewald</given-names></name></person-group><article-title>Short-spored <italic><tp:taxon-name><tp:taxon-name-part taxon-name-part-type="genus" reg="Subulicystidium">Subulicystidium</tp:taxon-name-part></tp:taxon-name></italic> (<tp:taxon-name><tp:taxon-name-part taxon-name-part-type="order">Trechisporales</tp:taxon-name-part></tp:taxon-name>, <tp:taxon-name><tp:taxon-name-part taxon-name-part-type="phylum">Basidiomycota</tp:taxon-name-part></tp:taxon-name>): high morphological diversity and only partly clear species boundaries</article-title><source>MycoKeys</source><day>27</day><month>6</month><year>2018</year><volume>2018</volume><issue>35</issue><fpage>41</fpage><lpage>99</lpage><pub-id pub-id-type="doi">10.3897/mycokeys.35.25678</pub-id></mixed-citation></tp:treatment-meta><tp:nomenclature><tp:taxon-name>
              <tp:taxon-name-part taxon-name-part-type="genus" reg="Subulicystidium">Subulicystidium</tp:taxon-name-part>
              <tp:taxon-name-part taxon-name-part-type="species" reg="boidinii">boidinii</tp:taxon-name-part>
            </tp:taxon-name><tp:taxon-authority>Ordynets, M.M.Striegel &amp; Langer</tp:taxon-authority><tp:taxon-status xmlns:xlink="http://www.w3.org/1999/xlink" xlink:type="simple">sp. nov.</tp:taxon-status><xref ref-type="fig" rid="F5">Figs 5e–g</xref><xref ref-type="fig" rid="F10">; 10q</xref></tp:nomenclature><tp:treatment-sec sec-type="diagnosis" id="SECID0EJPAI"><title>Diagnosis.</title><p>Species with broader allantoid spores (2.8–3.5 µm) and less heavily encrusted cystidia than in <italic><tp:taxon-name><tp:taxon-name-part taxon-name-part-type="genus" reg="Subulicystidium">Subulicystidium</tp:taxon-name-part> <tp:taxon-name-part taxon-name-part-type="species" reg="meridense">meridense</tp:taxon-name-part></tp:taxon-name></italic> Oberw.</p></tp:treatment-sec><tp:treatment-sec sec-type="material" id="SECID0E1PAI"><title>Type.</title><p>RÉUNION. Saint-Benoît: Salazie, Hell Bourg, ca 1000 m, <named-content xmlns:xlink="http://www.w3.org/1999/xlink" content-type="dwc:verbatimCoordinates" xlink:type="simple"><named-content content-type="geo-json" specific-use="{&#34;type&#34;:&#34;Point&#34;,&#34;coordinates&#34;:[55.526900,-21.064200]}" id="NCID0EDQAI" xlink:type="simple">-21.0642, 55.5269</named-content></named-content>, on dead woody branch, 23 Mar 2015, M.Striegel (L 1584a in FR; isotype in KAS).</p></tp:treatment-sec><tp:treatment-sec sec-type="etymology" id="SECID0EIQAI"><title>Etymology.</title><p>
              <italic>boidinii</italic>, in honour of Jacques Boidin, a great explorer of fungi of Réunion Island, who collected this species and suggested an independent status for it.</p></tp:treatment-sec><tp:treatment-sec sec-type="description" id="SECID0EQQAI"><title>Description.</title><p>
              <italic><tp:taxon-name><tp:taxon-name-part taxon-name-part-type="genus" reg="Basidiomata">Basidiomata</tp:taxon-name-part></tp:taxon-name></italic> annual, effused, resupinate, soft and fragile, arachnoid, thin, loosely adnate. Hymenophore smooth, finely velutinous due to numerous protruding cystidia, whitish. Margin thinning out, pruinose, adnate.</p><p>
              <italic>Hyphal system</italic> monomitic. All septa with clamps. Subiculum thin, with loosely interwoven richly branched hyphae 1.5–2.5 µm wide, thin-walled, hyaline and smooth. Subhymenium thin, with hyphae similar to those in subiculum but occasionally bearing slight amorphous hyaline encrustation. <italic><tp:taxon-name><tp:taxon-name-part taxon-name-part-type="genus" reg="Cystidia">Cystidia</tp:taxon-name-part></tp:taxon-name></italic> subulate, rather narrow, 45–65 × 2.5–3.5 µm including encrustation, projecting up to 30 µm, without basal swelling, terminal or pleural, with thin hyaline cell wall and outer hyaline crystalline sheath covering the whole cystidia except the tapering, thin-walled, acuminate apex. Crystal protrusions on cystidium are small and clearly rectangular and arranged in longitudinal rows.</p><p>
              <italic>Basidia</italic> suburniform to almost clavate, 10–12 × 4–5.5 µm, thin-walled, with 4 sterigmata and a basal clamp, without or with slight amorphous hyaline encrustation at the base. <italic>Basidiospores</italic> allantoid, L=(5.7–)5.9–7.2(–7.9) µm, W=(2.6–)2.8–3.3(–3.5) μm, Q=(1.8–)2.0–2.4(–2.5), N=116/2, with minute apiculus, smooth, thin-walled, hyaline, often with two oil drops (one at each pole), negative in Melzer’s reagent.</p></tp:treatment-sec><tp:treatment-sec sec-type="material" id="SECID0EORAI"><title>Additional specimens examined.</title><p>COSTA RICA. Puntarenas: Coto Brus, Sabalito, Zona Protectora Las Tablas, Finca Cafrosa, El Tajo, 1560 m, <named-content xmlns:xlink="http://www.w3.org/1999/xlink" content-type="dwc:verbatimCoordinates" xlink:type="simple"><named-content content-type="geo-json" specific-use="{&#34;type&#34;:&#34;Point&#34;,&#34;coordinates&#34;:[-82.795600,8.922500]}" id="NCID0EXRAI" xlink:type="simple">8.9225, -82.7956</named-content></named-content>, on stem of angiosperm tree, 6 Nov 2004, K.-H.Larsson (KHL 12830 in GB). RÉUNION. Saint Pierre: Cilaos, A_Cilaos X, Forêt de la Mare-a-Joseph, kiosque au milieus des <italic><tp:taxon-name><tp:taxon-name-part taxon-name-part-type="genus" reg="Cryptomeria">Cryptomeria</tp:taxon-name-part></tp:taxon-name></italic> D.Don, alt. 1400 m, on strongly decayed wood of <italic><tp:taxon-name><tp:taxon-name-part taxon-name-part-type="genus" reg="Cryptomeria">Cryptomeria</tp:taxon-name-part> <tp:taxon-name-part taxon-name-part-type="species" reg="japonica">japonica</tp:taxon-name-part></tp:taxon-name></italic> D.Don, 20 Apr 1985, J.Boidin (LY 11247).</p></tp:treatment-sec><tp:treatment-sec sec-type="remarks" id="SECID0EOSAI"><title>Remarks on species.</title><p>
              <xref ref-type="bibr" rid="B3">Boidin and Gilles (1988)</xref> in their survey of <italic><tp:taxon-name><tp:taxon-name-part taxon-name-part-type="genus" reg="Subulicystidium">Subulicystidium</tp:taxon-name-part></tp:taxon-name></italic> from Réunion Island reported “<italic><tp:taxon-name><tp:taxon-name-part taxon-name-part-type="genus" reg="Subulicystidium">Subulicystidium</tp:taxon-name-part> <tp:taxon-name-part taxon-name-part-type="species" reg="allantosporum">allantosporum</tp:taxon-name-part></tp:taxon-name></italic> ad interim” and referred to their specimens LY 11247 and LY 12750. We show in the current study that these two collections represent different species and only the former may be assigned to <italic><tp:taxon-name><tp:taxon-name-part taxon-name-part-type="genus" reg="Subulicystidium">S.</tp:taxon-name-part> <tp:taxon-name-part taxon-name-part-type="species" reg="boidinii">boidinii</tp:taxon-name-part></tp:taxon-name></italic>. We were not able to sequence LY 11247, but description and illustration (fig. 38A) provided by <xref ref-type="bibr" rid="B3">Boidin and Gilles (1988)</xref> and our re-measuring of basidiospores in their specimen (Supplementary files 2 and 3) agree well with our concept of <italic><tp:taxon-name><tp:taxon-name-part taxon-name-part-type="genus" reg="Subulicystidium">S.</tp:taxon-name-part> <tp:taxon-name-part taxon-name-part-type="species" reg="boidinii">boidinii</tp:taxon-name-part></tp:taxon-name></italic>.</p></tp:treatment-sec><tp:treatment-sec><!--Section generated to contain objects referenced in tp:taxon-treatment.--><fig id="F5" position="float" orientation="portrait"><label>Figure 5.</label><caption><p>Species of <italic><tp:taxon-name><tp:taxon-name-part taxon-name-part-type="genus" reg="Subulicystidium">Subulicystidium</tp:taxon-name-part></tp:taxon-name></italic> with broad cylindric basidiospores. <italic><tp:taxon-name><tp:taxon-name-part taxon-name-part-type="genus" reg="Subulicystidium">Subulicystidium</tp:taxon-name-part> <tp:taxon-name-part taxon-name-part-type="species" reg="oberwinkleri">oberwinkleri</tp:taxon-name-part></tp:taxon-name></italic> (KAS:L 1860, holotype): <bold>a</bold> cystidia <bold>b</bold> basidiospores. <italic><tp:taxon-name><tp:taxon-name-part taxon-name-part-type="genus" reg="Subulicystidium">Subulicystidium</tp:taxon-name-part> <tp:taxon-name-part taxon-name-part-type="species" reg="nikau">nikau</tp:taxon-name-part></tp:taxon-name></italic> (KAS:L 1296): <bold>c</bold> cystidia <bold>d</bold> basidiospores. <italic><tp:taxon-name><tp:taxon-name-part taxon-name-part-type="genus" reg="Subulicystidium">Subulicystidium</tp:taxon-name-part> <tp:taxon-name-part taxon-name-part-type="species" reg="boidinii">boidinii</tp:taxon-name-part></tp:taxon-name></italic> (KAS:L 1584a, holotype): <bold>e</bold> mature hymenium <bold>f</bold> young hymenium <bold>g</bold> basidiospores. All preparations done in 3% aqueous solution of potassium hydroxide (KOH) mixed with 1% aqueous solution of Phloxine. All scale bars equal 10 µm.</p></caption><graphic xmlns:xlink="http://www.w3.org/1999/xlink" xlink:href="mycokeys-35-041-g005.jpg" position="float" orientation="portrait" xlink:type="simple" id="oo_213726.jpg"/></fig><fig id="F10" position="float" orientation="portrait"><label>Figure 10.</label><caption><p>Basidiospore shape and size in all studied species of <italic><tp:taxon-name><tp:taxon-name-part taxon-name-part-type="genus" reg="Subulicystidium">Subulicystidium</tp:taxon-name-part></tp:taxon-name></italic>. Each species is illustrated by a single specimen and herbarium codes are indicated on the figure.</p></caption><graphic xmlns:xlink="http://www.w3.org/1999/xlink" xlink:href="mycokeys-35-041-g010.jpg" position="float" orientation="portrait" xlink:type="simple" id="oo_213733.jpg"/></fig></tp:treatment-sec><ref-list><ref id="B3"><mixed-citation xmlns:xlink="http://www.w3.org/1999/xlink" xlink:type="simple">
          <person-group><name name-style="western"><surname>Boidin</surname><given-names>J</given-names></name><name name-style="western"><surname>Gilles</surname><given-names>G</given-names></name></person-group> (<year>1988</year>) Basidiomycètes aphyllophorales de l’Ile de la Réunion. XII: Le genre <tp:taxon-name><tp:taxon-name-part taxon-name-part-type="genus">Subulicystidium</tp:taxon-name-part></tp:taxon-name> Parmasto. Bulletin trimestriel de la Société mycologique de France 104: 191–198. Available from: <ext-link xlink:type="simple" ext-link-type="uri" xlink:href="http://cat.inist.fr/?aModele=afficheN%26cpsidt=7053739">http://cat.inist.fr/?aModele=afficheN&amp;cpsidt=7053739</ext-link> [November 10, 2014]</mixed-citation></ref></ref-list></tp:taxon-treatment>
