# Supplementary material for: Short-spored Subulicystidium (Trechisporales, Basidiomycota): high morphological diversity and only partly clear species boundaries
Source: MycoKeys. 2018 Jun 27;(35):41–99. doi: 10.3897/mycokeys.35.25678 (PMC6031700; doi:10.3897/mycokeys.35.25678)
Supplement: XML Treatment for Subulicystidium fusisporum [file mycokeys.35.25678-treatment2.xml]

<!DOCTYPE tp:taxon-treatment
  PUBLIC "-//TaxonX//DTD Taxonomic Treatment Publishing DTD v0 20100105//EN" "tax-treatment-NSO.dtd">
<tp:taxon-treatment xmlns:tp="http://www.plazi.org/taxpub"><tp:treatment-meta><kwd-group><label>Taxon classification</label><kwd><named-content xmlns:xlink="http://www.w3.org/1999/xlink" content-type="kingdom">Fungi</named-content></kwd><kwd><named-content xmlns:xlink="http://www.w3.org/1999/xlink" content-type="order">Trechisporales</named-content></kwd><kwd><named-content xmlns:xlink="http://www.w3.org/1999/xlink" content-type="family">Hydnodontaceae</named-content></kwd></kwd-group><mixed-citation publication-type="journal"><person-group><name><surname>Ordynets</surname><given-names>Alexander</given-names></name><name><surname>Scherf</surname><given-names>David</given-names></name><name><surname>Pansegrau</surname><given-names>Felix</given-names></name><name><surname>Denecke</surname><given-names>Jonathan</given-names></name><name><surname>Lysenko</surname><given-names>Ludmila</given-names></name><name><surname>Larsson</surname><given-names>Karl-Henrik</given-names></name><name><surname>Langer</surname><given-names>Ewald</given-names></name></person-group><article-title>Short-spored <italic><tp:taxon-name><tp:taxon-name-part taxon-name-part-type="genus" reg="Subulicystidium">Subulicystidium</tp:taxon-name-part></tp:taxon-name></italic> (<tp:taxon-name><tp:taxon-name-part taxon-name-part-type="order">Trechisporales</tp:taxon-name-part></tp:taxon-name>, <tp:taxon-name><tp:taxon-name-part taxon-name-part-type="phylum">Basidiomycota</tp:taxon-name-part></tp:taxon-name>): high morphological diversity and only partly clear species boundaries</article-title><source>MycoKeys</source><day>27</day><month>6</month><year>2018</year><volume>2018</volume><issue>35</issue><fpage>41</fpage><lpage>99</lpage><pub-id pub-id-type="doi">10.3897/mycokeys.35.25678</pub-id></mixed-citation></tp:treatment-meta><tp:nomenclature><tp:taxon-name>
              <tp:taxon-name-part taxon-name-part-type="genus" reg="Subulicystidium">Subulicystidium</tp:taxon-name-part>
              <tp:taxon-name-part taxon-name-part-type="species" reg="fusisporum">fusisporum</tp:taxon-name-part>
            </tp:taxon-name><tp:taxon-authority>Ordynets &amp; K.H.Larss.</tp:taxon-authority><tp:taxon-status xmlns:xlink="http://www.w3.org/1999/xlink" xlink:type="simple">sp. nov.</tp:taxon-status><xref ref-type="fig" rid="F4">Figs 4a–c</xref><xref ref-type="fig" rid="F10">; 10e</xref></tp:nomenclature><tp:treatment-sec sec-type="diagnosis" id="SECID0E3VAI"><title>Diagnosis.</title><p>Differs from <italic><tp:taxon-name><tp:taxon-name-part taxon-name-part-type="genus" reg="Subulicystidium">Subulicystidium</tp:taxon-name-part> <tp:taxon-name-part taxon-name-part-type="species" reg="longisporum">longisporum</tp:taxon-name-part></tp:taxon-name></italic> (Pat.) Parmasto by fusiform basidiospores which are ca. 10–13 µm long and 2.5–3.5 µm broad.</p></tp:treatment-sec><tp:treatment-sec sec-type="material" id="SECID0ENWAI"><title>Type.</title><p>PUERTO RICO. Municipio Rio Grande, Luquillo Mts, El Verde Research Area, between Field Station and 16-hectare grid, 320–380 m, <named-content xmlns:xlink="http://www.w3.org/1999/xlink" content-type="dwc:verbatimCoordinates" xlink:type="simple"><named-content content-type="geo-json" specific-use="{&#34;type&#34;:&#34;Point&#34;,&#34;coordinates&#34;:[-65.817200,18.323300]}" id="NCID0EWWAI" xlink:type="simple">18.3233, -65.8172</named-content></named-content>, on fallen tree log, 9 Jun 1998, K.-H.Larsson (KHL 10360 in GB).</p></tp:treatment-sec><tp:treatment-sec sec-type="etymology" id="SECID0E2WAI"><title>Etymology.</title><p>
              <italic>fusisporum</italic> (Lat.), having fusiform basidiospores.</p></tp:treatment-sec><tp:treatment-sec sec-type="description" id="SECID0EDXAI"><title>Description.</title><p>
              <italic><tp:taxon-name><tp:taxon-name-part taxon-name-part-type="genus" reg="Basidiomata">Basidiomata</tp:taxon-name-part></tp:taxon-name></italic> annual, effused, resupinate, soft and fragile, arachnoid, thin, loosely adnate. Hymenophore smooth, finely velutinous due to numerous protruding cystidia, whitish. Margin thinning out, adnate.</p><p>
              <italic>system</italic> monomitic. All septa with clamps. Subiculum thin, with loosely interwoven richly branched hyphae 2.5–3.5 µm wide, usually thin-walled, hyaline and smooth. Subhymenium thin, with hyphae slightly broader than in subiculum, 2.7–4 µm wide, compactly arranged, often slightly thick-walled and covered with hyaline crystalline sheath. <italic><tp:taxon-name><tp:taxon-name-part taxon-name-part-type="genus" reg="Cystidia">Cystidia</tp:taxon-name-part></tp:taxon-name></italic> subulate, 65–90 × 3.5–5 µm including encrustation, projecting up to 40 µm, without or occasionally with basal swelling (up to 6 µm wide), terminal, with thick hyaline cell wall and outer hyaline crystalline sheath covering the whole cystidium except the thin-walled, acuminate apex. Crystal protrusions on cystidium are small to moderately large and clearly rectangular and arranged in longitudinal rows.</p><p>
              <italic>Basidia</italic> suburniform, 12–14 × 4.5–6 µm, thin-walled, with 4 sterigmata and a basal clamp, often with a hyaline crystal collar at the base. <italic>Basidiospores</italic> fusiform, L=(9.7–)10.7–12.8(–13.3) µm, W=(2.1–)2.4–3.4(–3.7) µm, Q= (3.0–)3.3–4.9(–5.9), N=127/3, with minute apiculus, smooth, thin-walled, hyaline, occasionally with oil drops, negative in Melzer’s reagent. Tolerance limits for basidiospore length, width and length to width ratio in <italic><tp:taxon-name><tp:taxon-name-part taxon-name-part-type="genus" reg="Subulicystidium">S.</tp:taxon-name-part> <tp:taxon-name-part taxon-name-part-type="species" reg="fusisporum">fusisporum</tp:taxon-name-part></tp:taxon-name></italic> based on 3 sequenced specimens are provided in the Table <xref ref-type="table" rid="T2">2</xref>.</p><table-wrap id="T2" position="float" orientation="portrait"><label>Table 2.</label><caption><p>90% tolerance limits defined for the 90% probability level for the mean basidiospore length, width and length to width ratio for <italic><tp:taxon-name><tp:taxon-name-part taxon-name-part-type="genus" reg="Subulicystidium">Subulicystidium</tp:taxon-name-part></tp:taxon-name></italic> species with at least 3 sequenced specimens. The following specimens were used to estimate tolerance limits for species: <italic><tp:taxon-name><tp:taxon-name-part taxon-name-part-type="genus" reg="Subulicystidium">Subulicystidium</tp:taxon-name-part> <tp:taxon-name-part taxon-name-part-type="species" reg="fusisporum">fusisporum</tp:taxon-name-part></tp:taxon-name></italic>: GB:KHL 9093, 10360 and 12761; <italic><tp:taxon-name><tp:taxon-name-part taxon-name-part-type="genus" reg="Subulicystidium">S.</tp:taxon-name-part> <tp:taxon-name-part taxon-name-part-type="species" reg="harpagum">harpagum</tp:taxon-name-part></tp:taxon-name></italic>: GB:KHL 10733, O:F:LR 15736, KAS:L 0244 and 1726a; <italic><tp:taxon-name><tp:taxon-name-part taxon-name-part-type="genus" reg="Subulicystidium">S.</tp:taxon-name-part> <tp:taxon-name-part taxon-name-part-type="species" reg="parvisporum">parvisporum</tp:taxon-name-part></tp:taxon-name></italic>: KAS:GEL 5032, KAS:L 0140 and 1226 and LY 12750; <italic><tp:taxon-name><tp:taxon-name-part taxon-name-part-type="genus" reg="Subulicystidium">S.</tp:taxon-name-part> <tp:taxon-name-part taxon-name-part-type="species" reg="robustius">robustius</tp:taxon-name-part></tp:taxon-name></italic>: GB:KHL 10039, 10272, 10780 and 10813.</p></caption><table id="TID0EBBBG" rules="all"><tbody><tr><th rowspan="2" colspan="1">Measurement type</th><th rowspan="2" colspan="1">Estimate</th><th rowspan="1" colspan="4">Species</th></tr><tr><th rowspan="1" colspan="1">
                      <italic><tp:taxon-name><tp:taxon-name-part taxon-name-part-type="genus" reg="Subulicystidium">Subulicystidium</tp:taxon-name-part> <tp:taxon-name-part taxon-name-part-type="species" reg="fusisporum">fusisporum</tp:taxon-name-part></tp:taxon-name></italic>
                    </th><th rowspan="1" colspan="1">
                      <italic><tp:taxon-name><tp:taxon-name-part taxon-name-part-type="genus" reg="Subulicystidium">Subulicystidium</tp:taxon-name-part> <tp:taxon-name-part taxon-name-part-type="species" reg="harpagum">harpagum</tp:taxon-name-part></tp:taxon-name></italic>
                    </th><th rowspan="1" colspan="1">
                      <italic><tp:taxon-name><tp:taxon-name-part taxon-name-part-type="genus" reg="Subulicystidium">Subulicystidium</tp:taxon-name-part> <tp:taxon-name-part taxon-name-part-type="species" reg="parvisporum">parvisporum</tp:taxon-name-part></tp:taxon-name></italic>
                    </th><th rowspan="1" colspan="1">
                      <italic><tp:taxon-name><tp:taxon-name-part taxon-name-part-type="genus" reg="Subulicystidium">Subulicystidium</tp:taxon-name-part> <tp:taxon-name-part taxon-name-part-type="species" reg="robustius">robustius</tp:taxon-name-part></tp:taxon-name></italic>
                    </th></tr><tr><td rowspan="3" colspan="1">Spore length, µm</td><td rowspan="1" colspan="1">Sample mean</td><td rowspan="1" colspan="1">11.78</td><td rowspan="1" colspan="1">6.74</td><td rowspan="1" colspan="1">5.61</td><td rowspan="1" colspan="1">9.78</td></tr><tr><td rowspan="1" colspan="1">Lower limit of 90% tolerance interval</td><td rowspan="1" colspan="1">9.64</td><td rowspan="1" colspan="1">4.34</td><td rowspan="1" colspan="1">4.78</td><td rowspan="1" colspan="1">7.81</td></tr><tr><td rowspan="1" colspan="1">Upper limit of 90% tolerance interval</td><td rowspan="1" colspan="1">13.92</td><td rowspan="1" colspan="1">9.13</td><td rowspan="1" colspan="1">6.43</td><td rowspan="1" colspan="1">11.75</td></tr><tr><td rowspan="3" colspan="1">Spore width, µm</td><td rowspan="1" colspan="1">Sample mean</td><td rowspan="1" colspan="1">2.92</td><td rowspan="1" colspan="1">2.6</td><td rowspan="1" colspan="1">2.51</td><td rowspan="1" colspan="1">3.00</td></tr><tr><td rowspan="1" colspan="1">Lower limit of 90% tolerance interval</td><td rowspan="1" colspan="1">1.65</td><td rowspan="1" colspan="1">1.62</td><td rowspan="1" colspan="1">2.06</td><td rowspan="1" colspan="1">2.44</td></tr><tr><td rowspan="1" colspan="1">Upper limit of 90% tolerance interval</td><td rowspan="1" colspan="1">4.19</td><td rowspan="1" colspan="1">3.58</td><td rowspan="1" colspan="1">2.95</td><td rowspan="1" colspan="1">3.57</td></tr><tr><td rowspan="3" colspan="1">Spore length/width ratio</td><td rowspan="1" colspan="1">Sample mean</td><td rowspan="1" colspan="1">4.09</td><td rowspan="1" colspan="1">2.63</td><td rowspan="1" colspan="1">2.25</td><td rowspan="1" colspan="1">3.27</td></tr><tr><td rowspan="1" colspan="1">Lower limit of 90% tolerance interval</td><td rowspan="1" colspan="1">1.89</td><td rowspan="1" colspan="1">0.83</td><td rowspan="1" colspan="1">1.91</td><td rowspan="1" colspan="1">2.52</td></tr><tr><td rowspan="1" colspan="1">Upper limit of 90% tolerance interval</td><td rowspan="1" colspan="1">6.28</td><td rowspan="1" colspan="1">4.42</td><td rowspan="1" colspan="1">2.59</td><td rowspan="1" colspan="1">4.02</td></tr></tbody></table></table-wrap></tp:treatment-sec><tp:treatment-sec sec-type="material" id="SECID0EQBBI"><title>Additional specimens examined.</title><p>COSTA RICA. Puntarenas: Coto Brus, Sabalito, Zona Protectora Las Tablas, La Neblina, <named-content xmlns:xlink="http://www.w3.org/1999/xlink" content-type="dwc:verbatimCoordinates" xlink:type="simple"><named-content content-type="geo-json" specific-use="{&#34;type&#34;:&#34;Point&#34;,&#34;coordinates&#34;:[-82.771900,8.914900]}" id="NCID0EZBBI" xlink:type="simple">8.9149, -82.7719</named-content></named-content>, on stem of angiosperm tree, 5 Nov 2004, K.-H.Larsson (KHL 12761 in GB). CÔTE D’IVOIRE. Abidjan: Foret du Banco, <named-content xmlns:xlink="http://www.w3.org/1999/xlink" content-type="dwc:verbatimCoordinates" xlink:type="simple"><named-content content-type="geo-json" specific-use="{&#34;type&#34;:&#34;Point&#34;,&#34;coordinates&#34;:[-4.052500,5.393200]}" id="NCID0EBCBI" xlink:type="simple">5.3932, -4.0525</named-content></named-content>, on dead wood, 6 Jul 1974, G.Gilles (LY 7375). JAMAICA. Cornwall County: Trelawny parish, N of Crowlands, trail/road into park area, <named-content xmlns:xlink="http://www.w3.org/1999/xlink" content-type="dwc:verbatimCoordinates" xlink:type="simple"><named-content content-type="geo-json" specific-use="{&#34;type&#34;:&#34;Point&#34;,&#34;coordinates&#34;:[-77.651100,18.261100]}" id="NCID0EJCBI" xlink:type="simple">18.2611, -77.6511</named-content></named-content>, on stem of angiosperm tree, 10 Jun 1999, K.-H.Larsson (KHL 10612 in GB). PUERTO RICO. Municipio Rio Grande, Luquillo Mts, El Verde Research Area, between Field Station and 16-hectare grid, 320-380 m, <named-content xmlns:xlink="http://www.w3.org/1999/xlink" content-type="dwc:verbatimCoordinates" xlink:type="simple"><named-content content-type="geo-json" specific-use="{&#34;type&#34;:&#34;Point&#34;,&#34;coordinates&#34;:[-65.817200,18.323300]}" id="NCID0ERCBI" xlink:type="simple">18.3233, -65.8172</named-content></named-content>, on strongly decayed stem of angiosperm tree, 19 Jun 1996, K.-H.Larsson (KHL 9093 in GB), on uprooted angiosperm tree, 19 Jun 1996, K.-H.Larsson (KHL 9061 in GB).</p></tp:treatment-sec><tp:treatment-sec sec-type="remarks" id="SECID0EWCBI"><title>Remarks on species.</title><p>Amongst the species considered in this study, <italic><tp:taxon-name><tp:taxon-name-part taxon-name-part-type="genus" reg="Subulicystidium">S.</tp:taxon-name-part> <tp:taxon-name-part taxon-name-part-type="species" reg="fusisporum">fusisporum</tp:taxon-name-part></tp:taxon-name></italic> is the most probable to be confused with <italic><tp:taxon-name><tp:taxon-name-part taxon-name-part-type="genus" reg="Subulicystidium">S.</tp:taxon-name-part> <tp:taxon-name-part taxon-name-part-type="species" reg="longisporum">longisporum</tp:taxon-name-part></tp:taxon-name>.</italic> However, careful measurement of basidiospores (length below 13 µm, see Fig. <xref ref-type="fig" rid="F10">10e</xref> vs. 10g) and rDNA sequence identity clearly point to the species of its own. The regular rectangular shape of crystal protrusion as well as their dense arrangement in longitudinal rows on cystidia in <italic><tp:taxon-name><tp:taxon-name-part taxon-name-part-type="genus" reg="Subulicystidium">S.</tp:taxon-name-part> <tp:taxon-name-part taxon-name-part-type="species" reg="fusisporum">fusisporum</tp:taxon-name-part></tp:taxon-name></italic> is also prominent.</p></tp:treatment-sec><tp:treatment-sec><!--Section generated to contain objects referenced in tp:taxon-treatment.--><fig id="F4" position="float" orientation="portrait"><label>Figure 4.</label><caption><p>Species of <italic><tp:taxon-name><tp:taxon-name-part taxon-name-part-type="genus" reg="Subulicystidium">Subulicystidium</tp:taxon-name-part></tp:taxon-name></italic> with narrow fusiform basidiospores. <italic><tp:taxon-name><tp:taxon-name-part taxon-name-part-type="genus" reg="Subulicystidium">Subulicystidium</tp:taxon-name-part> <tp:taxon-name-part taxon-name-part-type="species" reg="fusisporum">fusisporum</tp:taxon-name-part></tp:taxon-name></italic> (GB:KHL 10360, holotype): <bold>a</bold> cystidia <bold>b</bold> crystalline encrustation of hymenium <bold>c</bold> basidiospores. <italic><tp:taxon-name><tp:taxon-name-part taxon-name-part-type="genus" reg="Subulicystidium">Subulicystidium</tp:taxon-name-part> <tp:taxon-name-part taxon-name-part-type="species" reg="inornatum">inornatum</tp:taxon-name-part></tp:taxon-name></italic> (GB:KHL 10444, holotype): <bold>d</bold> cystidia <bold>e</bold> young hymenium with slight overall encrustation <bold>f</bold> basidiospores. <italic><tp:taxon-name><tp:taxon-name-part taxon-name-part-type="genus" reg="Subulicystidium">Subulicystidium</tp:taxon-name-part> <tp:taxon-name-part taxon-name-part-type="species" reg="tedersooi">tedersooi</tp:taxon-name-part></tp:taxon-name></italic> (TU 110894, holotype): <bold>g</bold> cystidia, h basidiospores. All preparations done in 3% aqueous solution of potassium hydroxide (KOH) mixed with 1% aqueous solution of Phloxine. All scale bars equal 10 µm.</p></caption><graphic xmlns:xlink="http://www.w3.org/1999/xlink" xlink:href="mycokeys-35-041-g004.jpg" position="float" orientation="portrait" xlink:type="simple" id="oo_213725.jpg"/></fig><fig id="F10" position="float" orientation="portrait"><label>Figure 10.</label><caption><p>Basidiospore shape and size in all studied species of <italic><tp:taxon-name><tp:taxon-name-part taxon-name-part-type="genus" reg="Subulicystidium">Subulicystidium</tp:taxon-name-part></tp:taxon-name></italic>. Each species is illustrated by a single specimen and herbarium codes are indicated on the figure.</p></caption><graphic xmlns:xlink="http://www.w3.org/1999/xlink" xlink:href="mycokeys-35-041-g010.jpg" position="float" orientation="portrait" xlink:type="simple" id="oo_213733.jpg"/></fig></tp:treatment-sec></tp:taxon-treatment>
