# Supplementary material for: Short-spored Subulicystidium (Trechisporales, Basidiomycota): high morphological diversity and only partly clear species boundaries
Source: MycoKeys. 2018 Jun 27;(35):41–99. doi: 10.3897/mycokeys.35.25678 (PMC6031700; doi:10.3897/mycokeys.35.25678)
Supplement: XML Treatment for Subulicystidium grandisporum [file mycokeys.35.25678-treatment3.xml]

<!DOCTYPE tp:taxon-treatment
  PUBLIC "-//TaxonX//DTD Taxonomic Treatment Publishing DTD v0 20100105//EN" "tax-treatment-NSO.dtd">
<tp:taxon-treatment xmlns:tp="http://www.plazi.org/taxpub"><tp:treatment-meta><kwd-group><label>Taxon classification</label><kwd><named-content xmlns:xlink="http://www.w3.org/1999/xlink" content-type="kingdom">Fungi</named-content></kwd><kwd><named-content xmlns:xlink="http://www.w3.org/1999/xlink" content-type="order">Trechisporales</named-content></kwd><kwd><named-content xmlns:xlink="http://www.w3.org/1999/xlink" content-type="family">Hydnodontaceae</named-content></kwd></kwd-group><mixed-citation publication-type="journal"><person-group><name><surname>Ordynets</surname><given-names>Alexander</given-names></name><name><surname>Scherf</surname><given-names>David</given-names></name><name><surname>Pansegrau</surname><given-names>Felix</given-names></name><name><surname>Denecke</surname><given-names>Jonathan</given-names></name><name><surname>Lysenko</surname><given-names>Ludmila</given-names></name><name><surname>Larsson</surname><given-names>Karl-Henrik</given-names></name><name><surname>Langer</surname><given-names>Ewald</given-names></name></person-group><article-title>Short-spored <italic><tp:taxon-name><tp:taxon-name-part taxon-name-part-type="genus" reg="Subulicystidium">Subulicystidium</tp:taxon-name-part></tp:taxon-name></italic> (<tp:taxon-name><tp:taxon-name-part taxon-name-part-type="order">Trechisporales</tp:taxon-name-part></tp:taxon-name>, <tp:taxon-name><tp:taxon-name-part taxon-name-part-type="phylum">Basidiomycota</tp:taxon-name-part></tp:taxon-name>): high morphological diversity and only partly clear species boundaries</article-title><source>MycoKeys</source><day>27</day><month>6</month><year>2018</year><volume>2018</volume><issue>35</issue><fpage>41</fpage><lpage>99</lpage><pub-id pub-id-type="doi">10.3897/mycokeys.35.25678</pub-id></mixed-citation></tp:treatment-meta><tp:nomenclature><tp:taxon-name>
              <tp:taxon-name-part taxon-name-part-type="genus" reg="Subulic">Subulicystidium</tp:taxon-name-part>
              <tp:taxon-name-part taxon-name-part-type="species" reg="grandisporum">grandisporum</tp:taxon-name-part>
            </tp:taxon-name><tp:taxon-authority>Ordynets &amp; K.H.Larss.</tp:taxon-authority><tp:taxon-status xmlns:xlink="http://www.w3.org/1999/xlink" xlink:type="simple">sp. nov.</tp:taxon-status><xref ref-type="fig" rid="F6">Figs 6a–c</xref><xref ref-type="fig" rid="F10">; 10i</xref></tp:nomenclature><tp:treatment-sec sec-type="diagnosis" id="SECID0EWFBI"><title>Diagnosis.</title><p>Species with the largest cylindrical basidiospores ever observed in the genus (10.5–14.5 × 3.3–3.9 µm) and relatively large cystidia with prominent regular encrustation.</p></tp:treatment-sec><tp:treatment-sec sec-type="material" id="SECID0E2FBI"><title>Type.</title><p>COSTA RICA. Cartago: Faldas del volcano Irazu, 1800 m, on decayed twig, 28 May 1991, L.Ryvarden (LR 29162 in O:F 506781).</p></tp:treatment-sec><tp:treatment-sec sec-type="etymology" id="SECID0EAGBI"><title>Etymology.</title><p>
              <italic>grandisporum</italic> (Lat.), having large basidiospores.</p></tp:treatment-sec><tp:treatment-sec sec-type="description" id="SECID0EIGBI"><title>Description.</title><p>
              <italic><tp:taxon-name><tp:taxon-name-part taxon-name-part-type="genus" reg="Basidiomata">Basidiomata</tp:taxon-name-part></tp:taxon-name></italic> annual, effused, resupinate, soft and fragile, arachnoid, thin, loosely adnate. Hymenophore smooth, finely velutinous due to numerous protruding cystidia, whitish. Margin thinning out, pruinose, adnate.</p><p>
              <italic>system</italic> monomitic. All septa with clamps. Subiculum thin, with loosely interwoven richly branched hyphae 3–4 µm wide, thin-walled, hyaline and smooth. Subhymenium thin, compact, with richly branched hyphae 3–3.5 µm wide, often covered with thin hyaline crystalline sheath. <italic><tp:taxon-name><tp:taxon-name-part taxon-name-part-type="genus" reg="Cystidia">Cystidia</tp:taxon-name-part></tp:taxon-name></italic> subulate, 70–90 × 5–7 µm including encrustation, projecting up to 60 µm, without basal swelling, terminal or pleural, with thick hyaline cell wall and outer hyaline crystalline sheath covering the whole cystidium except the thin-walled, tapering apex. Crystal protrusions on cystidium are large, clearly rectangular to rounded, rather sparsely arranged in longitudinal rows.</p><p>
              <italic>Basidia</italic> suburniform, 13–19 × 5.5–7 µm, thin-walled, with 4 sterigmata and a basal clamp, often with hyaline crystalline collar at the base. <italic>Basidiospores</italic> cylindric, adaxial side slightly concave, L=(10–)10.6–14.5(–15.3) µm, W=(3.2–)3.3–3.9(–4.2) µm, Q= (2.9–)3.0–4.0, N=48/1, with minute apiculus, smooth, thin-walled, hyaline, negative in Melzer’s reagent.</p><p>
              <italic>Remarks on species</italic>. Until now, it is the only known <italic><tp:taxon-name><tp:taxon-name-part taxon-name-part-type="genus" reg="Subulicystidium">Subulicystidium</tp:taxon-name-part></tp:taxon-name></italic> species with such large cylindrical basidiospores. Additionally, large cystidia with regular large protrusions, together with large basidia, make the species remarkable.</p></tp:treatment-sec><tp:treatment-sec><!--Section generated to contain objects referenced in tp:taxon-treatment.--><fig id="F6" position="float" orientation="portrait"><label>Figure 6.</label><caption><p>Species of <italic><tp:taxon-name><tp:taxon-name-part taxon-name-part-type="genus" reg="Subulicystidium">Subulicystidium</tp:taxon-name-part></tp:taxon-name></italic> with long cylindric basidiospores. <italic><tp:taxon-name><tp:taxon-name-part taxon-name-part-type="genus" reg="Subulicystidium">Subulicystidium</tp:taxon-name-part> <tp:taxon-name-part taxon-name-part-type="species" reg="grandisporum">grandisporum</tp:taxon-name-part></tp:taxon-name></italic> (LR 29162 in O:F 506781): <bold>a</bold> hymenium with rich crystalline encrustation <bold>b</bold> cystidia <bold>c</bold> basidiospores. <italic><tp:taxon-name><tp:taxon-name-part taxon-name-part-type="genus" reg="Subulicystidium">Subulicystidium</tp:taxon-name-part> <tp:taxon-name-part taxon-name-part-type="species" reg="obtusisporum">obtusisporum</tp:taxon-name-part></tp:taxon-name></italic> (FR: W213-3-I): <bold>d</bold> cystidia <bold>e</bold> basidiospores. <italic><tp:taxon-name><tp:taxon-name-part taxon-name-part-type="genus" reg="Subulicystidium">Subulicystidium</tp:taxon-name-part> <tp:taxon-name-part taxon-name-part-type="species" reg="rarocrystallinum">rarocrystallinum</tp:taxon-name-part></tp:taxon-name></italic> (LR 15483 in O:F 918488, holotype): <bold>f</bold> cystidia <bold>g</bold> hymenium <bold>h</bold> basidiospores. All preparations done in 3% aqueous solution of potassium hydroxide (KOH) mixed with 1% aqueous solution of Phloxine. All scale bars equal 10 µm.</p></caption><graphic xmlns:xlink="http://www.w3.org/1999/xlink" xlink:href="mycokeys-35-041-g006.jpg" position="float" orientation="portrait" xlink:type="simple" id="oo_213729.jpg"/></fig><fig id="F10" position="float" orientation="portrait"><label>Figure 10.</label><caption><p>Basidiospore shape and size in all studied species of <italic><tp:taxon-name><tp:taxon-name-part taxon-name-part-type="genus" reg="Subulicystidium">Subulicystidium</tp:taxon-name-part></tp:taxon-name></italic>. Each species is illustrated by a single specimen and herbarium codes are indicated on the figure.</p></caption><graphic xmlns:xlink="http://www.w3.org/1999/xlink" xlink:href="mycokeys-35-041-g010.jpg" position="float" orientation="portrait" xlink:type="simple" id="oo_213733.jpg"/></fig></tp:treatment-sec></tp:taxon-treatment>
