# Supplementary material for: Short-spored Subulicystidium (Trechisporales, Basidiomycota): high morphological diversity and only partly clear species boundaries
Source: MycoKeys. 2018 Jun 27;(35):41–99. doi: 10.3897/mycokeys.35.25678 (PMC6031700; doi:10.3897/mycokeys.35.25678)
Supplement: XML Treatment for Subulicystidium harpagum [file mycokeys.35.25678-treatment4.xml]

<!DOCTYPE tp:taxon-treatment
  PUBLIC "-//TaxonX//DTD Taxonomic Treatment Publishing DTD v0 20100105//EN" "tax-treatment-NSO.dtd">
<tp:taxon-treatment xmlns:tp="http://www.plazi.org/taxpub"><tp:treatment-meta><kwd-group><label>Taxon classification</label><kwd><named-content xmlns:xlink="http://www.w3.org/1999/xlink" content-type="kingdom">Fungi</named-content></kwd><kwd><named-content xmlns:xlink="http://www.w3.org/1999/xlink" content-type="order">Trechisporales</named-content></kwd><kwd><named-content xmlns:xlink="http://www.w3.org/1999/xlink" content-type="family">Hydnodontaceae</named-content></kwd></kwd-group><mixed-citation publication-type="journal"><person-group><name><surname>Ordynets</surname><given-names>Alexander</given-names></name><name><surname>Scherf</surname><given-names>David</given-names></name><name><surname>Pansegrau</surname><given-names>Felix</given-names></name><name><surname>Denecke</surname><given-names>Jonathan</given-names></name><name><surname>Lysenko</surname><given-names>Ludmila</given-names></name><name><surname>Larsson</surname><given-names>Karl-Henrik</given-names></name><name><surname>Langer</surname><given-names>Ewald</given-names></name></person-group><article-title>Short-spored <italic><tp:taxon-name><tp:taxon-name-part taxon-name-part-type="genus" reg="Subulicystidium">Subulicystidium</tp:taxon-name-part></tp:taxon-name></italic> (<tp:taxon-name><tp:taxon-name-part taxon-name-part-type="order">Trechisporales</tp:taxon-name-part></tp:taxon-name>, <tp:taxon-name><tp:taxon-name-part taxon-name-part-type="phylum">Basidiomycota</tp:taxon-name-part></tp:taxon-name>): high morphological diversity and only partly clear species boundaries</article-title><source>MycoKeys</source><day>27</day><month>6</month><year>2018</year><volume>2018</volume><issue>35</issue><fpage>41</fpage><lpage>99</lpage><pub-id pub-id-type="doi">10.3897/mycokeys.35.25678</pub-id></mixed-citation></tp:treatment-meta><tp:nomenclature><tp:taxon-name>
              <tp:taxon-name-part taxon-name-part-type="genus" reg="Subulicystidium">Subulicystidium</tp:taxon-name-part>
              <tp:taxon-name-part taxon-name-part-type="species" reg="harpagum">harpagum</tp:taxon-name-part>
            </tp:taxon-name><tp:taxon-authority>Ordynets, M.M.Striegel &amp; K.H.Larss.</tp:taxon-authority><tp:taxon-status xmlns:xlink="http://www.w3.org/1999/xlink" xlink:type="simple">sp. nov.</tp:taxon-status><xref ref-type="fig" rid="F7">Figs 7a, b</xref><xref ref-type="fig" rid="F10">; 10r</xref></tp:nomenclature><tp:treatment-sec sec-type="diagnosis" id="SECID0EGJBI"><title>Diagnosis.</title><p>Differs from other <italic><tp:taxon-name><tp:taxon-name-part taxon-name-part-type="genus" reg="Subulicystidium">Subulicystidium</tp:taxon-name-part></tp:taxon-name></italic> species by the cystidia which resemble a harpoon due to protruded backward pointing individual crystals and moderately large cylindric to allantoid basidiospores (5.7–8.2 × 2.2–3.0 µm).</p></tp:treatment-sec><tp:treatment-sec sec-type="material" id="SECID0ETJBI"><title>Type.</title><p>RÉUNION. Saint-Pierre: Saint-Philippe, Forêt de Mare Longue, 495 m, <named-content xmlns:xlink="http://www.w3.org/1999/xlink" content-type="dwc:verbatimCoordinates" xlink:type="simple"><named-content content-type="geo-json" specific-use="{&#34;type&#34;:&#34;Point&#34;,&#34;coordinates&#34;:[55.741000,-21.343800]}" id="NCID0E3JBI" xlink:type="simple">-21.3438, 55.7410</named-content></named-content>, on dead tree branch, 28 Mar 2015, M.Striegel (L 1726a in FR, isotype in KAS).</p></tp:treatment-sec><tp:treatment-sec sec-type="etymology" id="SECID0EBKBI"><title>Etymology.</title><p>
              <italic>harpagum</italic>, from the Latin “harpaga”, English “harpoon”, a spear with barbs and serrated edges used in fishing. Epithet refers to the cystidium encrustation pattern.</p></tp:treatment-sec><tp:treatment-sec sec-type="description" id="SECID0EJKBI"><title>Description.</title><p>
              <italic><tp:taxon-name><tp:taxon-name-part taxon-name-part-type="genus" reg="Basidiomata">Basidiomata</tp:taxon-name-part></tp:taxon-name></italic> annual, effused, resupinate, soft and fragile, arachnoid, loosely adnate and easily separable. Hymenophore smooth, velutinous due to numerous protruding large cystidia, whitish. Margin not differentiated.</p><p>
              <italic>system</italic> monomitic. All septa with clamps. Subiculum thin, with interwoven richly branched hyphae 2-3 µm wide, thin-walled to very slightly thick-walled, hyaline, often with rough surface because of slight encrustation. In the older fruit-body parts, encrustation represents an up to 1 µm thick sheath over the hypha. Subhymenium thin, with hyphae identical to those in subiculum. <italic><tp:taxon-name><tp:taxon-name-part taxon-name-part-type="genus" reg="Cystidia">Cystidia</tp:taxon-name-part></tp:taxon-name></italic> subulate, 35–62 × 2.5–3.5 µm including encrustation, projecting up to 30 µm, without basal swelling, terminal or pleural, with thin to slightly thickened hyaline cell wall and outer hyaline crystal sheath covering the whole cystidium except the thin-walled, acuminate and particularly narrow, apex. Crystal protrusions on cystidium are formed like short rods that project backwards under acute angle, thus making cystidia resembling a harpoon.</p><p>
              <italic>Basidia</italic> suburniform, 9–12 × 4.2–5.7 µm, thin-walled, with 4 sterigmata and a basal clamp, basally slightly encrusted. <italic>Basidiospores</italic> weakly allantoid, adaxial side concave, L=(4.5–)5.7–8.2(–8.7) µm, W=(2.0–)2.2–3.0(–3.3) µm, Q=(1.7–)2.1–3.4(–3.8), N=178/4, with minute apiculus, smooth, thin-walled, hyaline, often with two oil drops (one at each pole), negative in Melzer’s reagent. Tolerance limits for basidiospore length, width and length to width ratio in <italic><tp:taxon-name><tp:taxon-name-part taxon-name-part-type="genus" reg="Subulicystidium">S.</tp:taxon-name-part> <tp:taxon-name-part taxon-name-part-type="species" reg="harpagum">harpagum</tp:taxon-name-part></tp:taxon-name></italic> based on 4 sequenced specimens are provided in Table <xref ref-type="table" rid="T2">2</xref>.</p></tp:treatment-sec><tp:treatment-sec sec-type="material" id="SECID0EWLBI"><title>Additional specimens examined.</title><p>RÉUNION. Saint-Benoît: Sainte-Rose, Forêt de Bois Blanc, 640 m, <named-content xmlns:xlink="http://www.w3.org/1999/xlink" content-type="dwc:verbatimCoordinates" xlink:type="simple"><named-content content-type="geo-json" specific-use="{&#34;type&#34;:&#34;Point&#34;,&#34;coordinates&#34;:[55.798100,-21.208100]}" id="NCID0E6LBI" xlink:type="simple">-21.2081, 55.7981</named-content></named-content>, on strongly decayed wood, 21 Mar 2013, E.Langer (L 0244 in FR and KAS). JAMAICA. Cornwall County: Trelawny parish, Windsor Cave, along trail to Troy, <named-content xmlns:xlink="http://www.w3.org/1999/xlink" content-type="dwc:verbatimCoordinates" xlink:type="simple"><named-content content-type="geo-json" specific-use="{&#34;type&#34;:&#34;Point&#34;,&#34;coordinates&#34;:[-77.647200,18.356400]}" id="NCID0EHMBI" xlink:type="simple">18.3564, -77.6472</named-content></named-content>, on twig of angiosperm tree, 12 Jun 1999, K.-H.Larsson (KHL 10733 in GB). COLOMBIA. Magdalena: Parque Nacional Tayrona, Estacion de Gairaca, 0-30 m, <named-content xmlns:xlink="http://www.w3.org/1999/xlink" content-type="dwc:verbatimCoordinates" xlink:type="simple"><named-content content-type="geo-json" specific-use="{&#34;type&#34;:&#34;Point&#34;,&#34;coordinates&#34;:[-74.106300,11.317000]}" id="NCID0EPMBI" xlink:type="simple">11.3170, -74.1063</named-content></named-content>, on dead twig, 12 Jun 1978, L.Ryvarden (LR 15736 in O:F).</p></tp:treatment-sec><tp:treatment-sec sec-type="remarks" id="SECID0EUMBI"><title>Remarks on species.</title><p>The holotype specimen contains also a small piece of <italic><tp:taxon-name><tp:taxon-name-part taxon-name-part-type="genus" reg="Subulicystidium">S.</tp:taxon-name-part> <tp:taxon-name-part taxon-name-part-type="species" reg="perlongisporum">perlongisporum</tp:taxon-name-part></tp:taxon-name></italic>, now kept in a separate clearly labelled envelope within the voucher. Despite being mixed, the specimen was still selected as type because of the hymenium and subhymenium are better preserved and the <abbrev xmlns:xlink="http://www.w3.org/1999/xlink" xlink:title="internal transcribed spacer" id="ABBRID0EFNBI" xlink:type="simple">ITS</abbrev> and <abbrev xmlns:xlink="http://www.w3.org/1999/xlink" xlink:title="ribosomal large subunit-coding DNA" id="ABBRID0EJNBI" xlink:type="simple">28S</abbrev> sequences retrieved are of higher quality.</p></tp:treatment-sec><tp:treatment-sec><!--Section generated to contain objects referenced in tp:taxon-treatment.--><fig id="F7" position="float" orientation="portrait"><label>Figure 7.</label><caption><p>Species of <italic><tp:taxon-name><tp:taxon-name-part taxon-name-part-type="genus" reg="Subulicystidium">Subulicystidium</tp:taxon-name-part></tp:taxon-name></italic> with smallest cylindric basidiospores. <italic><tp:taxon-name><tp:taxon-name-part taxon-name-part-type="genus" reg="Subulicystidium">Subulicystidium</tp:taxon-name-part> <tp:taxon-name-part taxon-name-part-type="species" reg="harpagum">harpagum</tp:taxon-name-part></tp:taxon-name></italic> (KAS:L 1726a, holotype): <bold>a</bold> cystidia <bold>b</bold> basidiospores. <italic><tp:taxon-name><tp:taxon-name-part taxon-name-part-type="genus" reg="Subulicystidium">Subulicystidium</tp:taxon-name-part> <tp:taxon-name-part taxon-name-part-type="species" reg="parvisporum">parvisporum</tp:taxon-name-part></tp:taxon-name></italic> (KAS:L 0140, holotype): <bold>c</bold> basidiospores <bold>d</bold> cross sections through fruit-body. Preparations <bold>a, b, c</bold> done in 3% aqueous solution of potassium hydroxide (KOH) mixed with 1% aqueous solution of Phloxine, preparation <bold>d</bold> simply in KOH. All scale bars equal 10 µm.</p></caption><graphic xmlns:xlink="http://www.w3.org/1999/xlink" xlink:href="mycokeys-35-041-g007.jpg" position="float" orientation="portrait" xlink:type="simple" id="oo_213730.jpg"/></fig><fig id="F10" position="float" orientation="portrait"><label>Figure 10.</label><caption><p>Basidiospore shape and size in all studied species of <italic><tp:taxon-name><tp:taxon-name-part taxon-name-part-type="genus" reg="Subulicystidium">Subulicystidium</tp:taxon-name-part></tp:taxon-name></italic>. Each species is illustrated by a single specimen and herbarium codes are indicated on the figure.</p></caption><graphic xmlns:xlink="http://www.w3.org/1999/xlink" xlink:href="mycokeys-35-041-g010.jpg" position="float" orientation="portrait" xlink:type="simple" id="oo_213733.jpg"/></fig><table-wrap id="T2" position="float" orientation="portrait"><label>Table 2.</label><caption><p>90% tolerance limits defined for the 90% probability level for the mean basidiospore length, width and length to width ratio for <italic><tp:taxon-name><tp:taxon-name-part taxon-name-part-type="genus" reg="Subulicystidium">Subulicystidium</tp:taxon-name-part></tp:taxon-name></italic> species with at least 3 sequenced specimens. The following specimens were used to estimate tolerance limits for species: <italic><tp:taxon-name><tp:taxon-name-part taxon-name-part-type="genus" reg="Subulicystidium">Subulicystidium</tp:taxon-name-part> <tp:taxon-name-part taxon-name-part-type="species" reg="fusisporum">fusisporum</tp:taxon-name-part></tp:taxon-name></italic>: GB:KHL 9093, 10360 and 12761; <italic><tp:taxon-name><tp:taxon-name-part taxon-name-part-type="genus" reg="Subulicystidium">S.</tp:taxon-name-part> <tp:taxon-name-part taxon-name-part-type="species" reg="harpagum">harpagum</tp:taxon-name-part></tp:taxon-name></italic>: GB:KHL 10733, O:F:LR 15736, KAS:L 0244 and 1726a; <italic><tp:taxon-name><tp:taxon-name-part taxon-name-part-type="genus" reg="Subulicystidium">S.</tp:taxon-name-part> <tp:taxon-name-part taxon-name-part-type="species" reg="parvisporum">parvisporum</tp:taxon-name-part></tp:taxon-name></italic>: KAS:GEL 5032, KAS:L 0140 and 1226 and LY 12750; <italic><tp:taxon-name><tp:taxon-name-part taxon-name-part-type="genus" reg="Subulicystidium">S.</tp:taxon-name-part> <tp:taxon-name-part taxon-name-part-type="species" reg="robustius">robustius</tp:taxon-name-part></tp:taxon-name></italic>: GB:KHL 10039, 10272, 10780 and 10813.</p></caption><table id="TID0EBBBG" rules="all"><tbody><tr><th rowspan="2" colspan="1">Measurement type</th><th rowspan="2" colspan="1">Estimate</th><th rowspan="1" colspan="4">Species</th></tr><tr><th rowspan="1" colspan="1">
                      <italic><tp:taxon-name><tp:taxon-name-part taxon-name-part-type="genus" reg="Subulicystidium">Subulicystidium</tp:taxon-name-part> <tp:taxon-name-part taxon-name-part-type="species" reg="fusisporum">fusisporum</tp:taxon-name-part></tp:taxon-name></italic>
                    </th><th rowspan="1" colspan="1">
                      <italic><tp:taxon-name><tp:taxon-name-part taxon-name-part-type="genus" reg="Subulicystidium">Subulicystidium</tp:taxon-name-part> <tp:taxon-name-part taxon-name-part-type="species" reg="harpagum">harpagum</tp:taxon-name-part></tp:taxon-name></italic>
                    </th><th rowspan="1" colspan="1">
                      <italic><tp:taxon-name><tp:taxon-name-part taxon-name-part-type="genus" reg="Subulicystidium">Subulicystidium</tp:taxon-name-part> <tp:taxon-name-part taxon-name-part-type="species" reg="parvisporum">parvisporum</tp:taxon-name-part></tp:taxon-name></italic>
                    </th><th rowspan="1" colspan="1">
                      <italic><tp:taxon-name><tp:taxon-name-part taxon-name-part-type="genus" reg="Subulicystidium">Subulicystidium</tp:taxon-name-part> <tp:taxon-name-part taxon-name-part-type="species" reg="robustius">robustius</tp:taxon-name-part></tp:taxon-name></italic>
                    </th></tr><tr><td rowspan="3" colspan="1">Spore length, µm</td><td rowspan="1" colspan="1">Sample mean</td><td rowspan="1" colspan="1">11.78</td><td rowspan="1" colspan="1">6.74</td><td rowspan="1" colspan="1">5.61</td><td rowspan="1" colspan="1">9.78</td></tr><tr><td rowspan="1" colspan="1">Lower limit of 90% tolerance interval</td><td rowspan="1" colspan="1">9.64</td><td rowspan="1" colspan="1">4.34</td><td rowspan="1" colspan="1">4.78</td><td rowspan="1" colspan="1">7.81</td></tr><tr><td rowspan="1" colspan="1">Upper limit of 90% tolerance interval</td><td rowspan="1" colspan="1">13.92</td><td rowspan="1" colspan="1">9.13</td><td rowspan="1" colspan="1">6.43</td><td rowspan="1" colspan="1">11.75</td></tr><tr><td rowspan="3" colspan="1">Spore width, µm</td><td rowspan="1" colspan="1">Sample mean</td><td rowspan="1" colspan="1">2.92</td><td rowspan="1" colspan="1">2.6</td><td rowspan="1" colspan="1">2.51</td><td rowspan="1" colspan="1">3.00</td></tr><tr><td rowspan="1" colspan="1">Lower limit of 90% tolerance interval</td><td rowspan="1" colspan="1">1.65</td><td rowspan="1" colspan="1">1.62</td><td rowspan="1" colspan="1">2.06</td><td rowspan="1" colspan="1">2.44</td></tr><tr><td rowspan="1" colspan="1">Upper limit of 90% tolerance interval</td><td rowspan="1" colspan="1">4.19</td><td rowspan="1" colspan="1">3.58</td><td rowspan="1" colspan="1">2.95</td><td rowspan="1" colspan="1">3.57</td></tr><tr><td rowspan="3" colspan="1">Spore length/width ratio</td><td rowspan="1" colspan="1">Sample mean</td><td rowspan="1" colspan="1">4.09</td><td rowspan="1" colspan="1">2.63</td><td rowspan="1" colspan="1">2.25</td><td rowspan="1" colspan="1">3.27</td></tr><tr><td rowspan="1" colspan="1">Lower limit of 90% tolerance interval</td><td rowspan="1" colspan="1">1.89</td><td rowspan="1" colspan="1">0.83</td><td rowspan="1" colspan="1">1.91</td><td rowspan="1" colspan="1">2.52</td></tr><tr><td rowspan="1" colspan="1">Upper limit of 90% tolerance interval</td><td rowspan="1" colspan="1">6.28</td><td rowspan="1" colspan="1">4.42</td><td rowspan="1" colspan="1">2.59</td><td rowspan="1" colspan="1">4.02</td></tr></tbody></table></table-wrap></tp:treatment-sec></tp:taxon-treatment>
