# Supplementary material for: Short-spored Subulicystidium (Trechisporales, Basidiomycota): high morphological diversity and only partly clear species boundaries
Source: MycoKeys. 2018 Jun 27;(35):41–99. doi: 10.3897/mycokeys.35.25678 (PMC6031700; doi:10.3897/mycokeys.35.25678)
Supplement: XML Treatment for Subulicystidium inornatum [file mycokeys.35.25678-treatment5.xml]

<!DOCTYPE tp:taxon-treatment
  PUBLIC "-//TaxonX//DTD Taxonomic Treatment Publishing DTD v0 20100105//EN" "tax-treatment-NSO.dtd">
<tp:taxon-treatment xmlns:tp="http://www.plazi.org/taxpub"><tp:treatment-meta><kwd-group><label>Taxon classification</label><kwd><named-content xmlns:xlink="http://www.w3.org/1999/xlink" content-type="kingdom">Fungi</named-content></kwd><kwd><named-content xmlns:xlink="http://www.w3.org/1999/xlink" content-type="order">Trechisporales</named-content></kwd><kwd><named-content xmlns:xlink="http://www.w3.org/1999/xlink" content-type="family">Hydnodontaceae</named-content></kwd></kwd-group><mixed-citation publication-type="journal"><person-group><name><surname>Ordynets</surname><given-names>Alexander</given-names></name><name><surname>Scherf</surname><given-names>David</given-names></name><name><surname>Pansegrau</surname><given-names>Felix</given-names></name><name><surname>Denecke</surname><given-names>Jonathan</given-names></name><name><surname>Lysenko</surname><given-names>Ludmila</given-names></name><name><surname>Larsson</surname><given-names>Karl-Henrik</given-names></name><name><surname>Langer</surname><given-names>Ewald</given-names></name></person-group><article-title>Short-spored <italic><tp:taxon-name><tp:taxon-name-part taxon-name-part-type="genus" reg="Subulicystidium">Subulicystidium</tp:taxon-name-part></tp:taxon-name></italic> (<tp:taxon-name><tp:taxon-name-part taxon-name-part-type="order">Trechisporales</tp:taxon-name-part></tp:taxon-name>, <tp:taxon-name><tp:taxon-name-part taxon-name-part-type="phylum">Basidiomycota</tp:taxon-name-part></tp:taxon-name>): high morphological diversity and only partly clear species boundaries</article-title><source>MycoKeys</source><day>27</day><month>6</month><year>2018</year><volume>2018</volume><issue>35</issue><fpage>41</fpage><lpage>99</lpage><pub-id pub-id-type="doi">10.3897/mycokeys.35.25678</pub-id></mixed-citation></tp:treatment-meta><tp:nomenclature><tp:taxon-name>
              <tp:taxon-name-part taxon-name-part-type="genus" reg="Subulicystidium">Subulicystidium</tp:taxon-name-part>
              <tp:taxon-name-part taxon-name-part-type="species" reg="inornatum">inornatum</tp:taxon-name-part>
            </tp:taxon-name><tp:taxon-authority>Ordynets &amp; K.H.Larss.</tp:taxon-authority><tp:taxon-status xmlns:xlink="http://www.w3.org/1999/xlink" xlink:type="simple">sp. nov.</tp:taxon-status><xref ref-type="fig" rid="F4">Figs 4d–f</xref><xref ref-type="fig" rid="F10">; 10d</xref></tp:nomenclature><tp:treatment-sec sec-type="diagnosis" id="SECID0E4OBI"><title>Diagnosis.</title><p>The species has cystidia that do not possess individual crystal protrusions but are instead smooth or only slightly rough and basidiospores that are fusiform and moderately large, 8.1–10.9 × 2.7–3.3 µm.</p></tp:treatment-sec><tp:treatment-sec sec-type="material" id="SECID0ECPBI"><title>Type.</title><p>PUERTO RICO. Municipio Rio Grande, Luquillo Mts, El Yunque, Mount Britton Trail, between upper road and trail head, 760-880 m, <named-content xmlns:xlink="http://www.w3.org/1999/xlink" content-type="dwc:verbatimCoordinates" xlink:type="simple"><named-content content-type="geo-json" specific-use="{&#34;type&#34;:&#34;Point&#34;,&#34;coordinates&#34;:[-65.791700,18.300300]}" id="NCID0ELPBI" xlink:type="simple">18.3003, -65.7917</named-content></named-content>, on wet dead wood, 11 Jun 1998, K.-H.Larsson (KHL 10444 in GB).</p></tp:treatment-sec><tp:treatment-sec sec-type="etymology" id="SECID0EQPBI"><title>Etymology.</title><p>
              <italic>inornatum</italic> (Lat.), without ornament, referring to the almost smooth cystidia.</p></tp:treatment-sec><tp:treatment-sec sec-type="description" id="SECID0EYPBI"><title>Description.</title><p>
              <italic><tp:taxon-name><tp:taxon-name-part taxon-name-part-type="genus" reg="Basidiomata">Basidiomata</tp:taxon-name-part></tp:taxon-name></italic> annual, effused, resupinate, soft and fragile, arachnoid, thin, loosely adnate. Hymenophore smooth, finely velutinous due to numerous protruding cystidia, whitish. Margin thinning out, adnate.</p><p>
              <italic>system</italic> monomitic. All septa with clamps. Subiculum thin, with loosely interwoven richly branched hyphae 3–4 µm wide, hyaline, thin-walled to slightly thick-walled, covered by a thin hyaline crystal sheath giving them a slightly rough appearance. Subhymenial hyphae similar to those in subiculum, but more compactly arranged and slightly agglutinated. <italic><tp:taxon-name><tp:taxon-name-part taxon-name-part-type="genus" reg="Cystidia">Cystidia</tp:taxon-name-part></tp:taxon-name></italic> subulate, 45–60 × 4–5.5 µm including encrustation, projecting up to 45 µm, occasionally with slight basal swelling (up to 6 µm), terminal, thick-walled and with an outer hyaline crystal sheath covering the whole cystidium except the thin-walled acuminate apex. Surface of the crystal sheath slightly rough, crystal protrusions lacking.</p><p>
              <italic>Basidia</italic> suburniform to almost clavate, 10–14 × 4.5–6 µm, thin-walled, with 4 sterigmata and a basal clamp, often with hyaline crystalline collar at the base. <italic>Basidiospores</italic> fusiform, L=(7.2)8.1–10.9(–11.0) µm, W=(2.5–)2.7–3.3(–3.5) µm, Q=(2.4–)2.7–3.8(–4.1), N=97/1, with minute apiculus, smooth, thin-walled, hyaline, negative in Melzer’s reagent.</p></tp:treatment-sec><tp:treatment-sec sec-type="material" id="SECID0EWQBI"><title>Additional specimens examined.</title><p>COSTA RICA. Puntarenas: Carrara Biologica Reserva, ca. 50 m, <named-content xmlns:xlink="http://www.w3.org/1999/xlink" content-type="dwc:verbatimCoordinates" xlink:type="simple"><named-content content-type="geo-json" specific-use="{&#34;type&#34;:&#34;Point&#34;,&#34;coordinates&#34;:[-84.627800,9.747200]}" id="NCID0E6QBI" xlink:type="simple">9.7472, -84.6278</named-content></named-content>, on dead fruit-bodies of <italic><tp:taxon-name><tp:taxon-name-part taxon-name-part-type="genus" reg="Coriolopsis">Coriolopsis</tp:taxon-name-part> <tp:taxon-name-part taxon-name-part-type="species" reg="rigida">rigida</tp:taxon-name-part></tp:taxon-name></italic> (Berk. &amp; Mont.) Murill, 14 Jun 1991, L.Ryvarden (LR 29823 in O:F 506780). PUERTO RICO. Municipio Cayey, Bosque Estatal Carite, Guavate Picnic area, <named-content xmlns:xlink="http://www.w3.org/1999/xlink" content-type="dwc:verbatimCoordinates" xlink:type="simple"><named-content content-type="geo-json" specific-use="{&#34;type&#34;:&#34;Point&#34;,&#34;coordinates&#34;:[-66.076400,18.126400]}" id="NCID0ESRBI" xlink:type="simple">18.1264, -66.0764</named-content></named-content>, on dead wood, 23 Jun 1996, K.-H.Larsson (KHL 9289 and 9337 in GB).</p></tp:treatment-sec><tp:treatment-sec sec-type="remarks" id="SECID0EXRBI"><title>Remarks on species.</title><p>This is the only species in which cystidia and hyphae have a similar surface, which is smooth or slightly rough due to a thin layer of crystalline matter.</p></tp:treatment-sec><tp:treatment-sec><!--Section generated to contain objects referenced in tp:taxon-treatment.--><fig id="F4" position="float" orientation="portrait"><label>Figure 4.</label><caption><p>Species of <italic><tp:taxon-name><tp:taxon-name-part taxon-name-part-type="genus" reg="Subulicystidium">Subulicystidium</tp:taxon-name-part></tp:taxon-name></italic> with narrow fusiform basidiospores. <italic><tp:taxon-name><tp:taxon-name-part taxon-name-part-type="genus" reg="Subulicystidium">Subulicystidium</tp:taxon-name-part> <tp:taxon-name-part taxon-name-part-type="species" reg="fusisporum">fusisporum</tp:taxon-name-part></tp:taxon-name></italic> (GB:KHL 10360, holotype): <bold>a</bold> cystidia <bold>b</bold> crystalline encrustation of hymenium <bold>c</bold> basidiospores. <italic><tp:taxon-name><tp:taxon-name-part taxon-name-part-type="genus" reg="Subulicystidium">Subulicystidium</tp:taxon-name-part> <tp:taxon-name-part taxon-name-part-type="species" reg="inornatum">inornatum</tp:taxon-name-part></tp:taxon-name></italic> (GB:KHL 10444, holotype): <bold>d</bold> cystidia <bold>e</bold> young hymenium with slight overall encrustation <bold>f</bold> basidiospores. <italic><tp:taxon-name><tp:taxon-name-part taxon-name-part-type="genus" reg="Subulicystidium">Subulicystidium</tp:taxon-name-part> <tp:taxon-name-part taxon-name-part-type="species" reg="tedersooi">tedersooi</tp:taxon-name-part></tp:taxon-name></italic> (TU 110894, holotype): <bold>g</bold> cystidia, h basidiospores. All preparations done in 3% aqueous solution of potassium hydroxide (KOH) mixed with 1% aqueous solution of Phloxine. All scale bars equal 10 µm.</p></caption><graphic xmlns:xlink="http://www.w3.org/1999/xlink" xlink:href="mycokeys-35-041-g004.jpg" position="float" orientation="portrait" xlink:type="simple" id="oo_213725.jpg"/></fig><fig id="F10" position="float" orientation="portrait"><label>Figure 10.</label><caption><p>Basidiospore shape and size in all studied species of <italic><tp:taxon-name><tp:taxon-name-part taxon-name-part-type="genus" reg="Subulicystidium">Subulicystidium</tp:taxon-name-part></tp:taxon-name></italic>. Each species is illustrated by a single specimen and herbarium codes are indicated on the figure.</p></caption><graphic xmlns:xlink="http://www.w3.org/1999/xlink" xlink:href="mycokeys-35-041-g010.jpg" position="float" orientation="portrait" xlink:type="simple" id="oo_213733.jpg"/></fig></tp:treatment-sec></tp:taxon-treatment>
