# Supplementary material for: Short-spored Subulicystidium (Trechisporales, Basidiomycota): high morphological diversity and only partly clear species boundaries
Source: MycoKeys. 2018 Jun 27;(35):41–99. doi: 10.3897/mycokeys.35.25678 (PMC6031700; doi:10.3897/mycokeys.35.25678)
Supplement: XML Treatment for Subulicystidium oberwinkleri [file mycokeys.35.25678-treatment6.xml]

<!DOCTYPE tp:taxon-treatment
  PUBLIC "-//TaxonX//DTD Taxonomic Treatment Publishing DTD v0 20100105//EN" "tax-treatment-NSO.dtd">
<tp:taxon-treatment xmlns:tp="http://www.plazi.org/taxpub"><tp:treatment-meta><kwd-group><label>Taxon classification</label><kwd><named-content xmlns:xlink="http://www.w3.org/1999/xlink" content-type="kingdom">Fungi</named-content></kwd><kwd><named-content xmlns:xlink="http://www.w3.org/1999/xlink" content-type="order">Trechisporales</named-content></kwd><kwd><named-content xmlns:xlink="http://www.w3.org/1999/xlink" content-type="family">Hydnodontaceae</named-content></kwd></kwd-group><mixed-citation publication-type="journal"><person-group><name><surname>Ordynets</surname><given-names>Alexander</given-names></name><name><surname>Scherf</surname><given-names>David</given-names></name><name><surname>Pansegrau</surname><given-names>Felix</given-names></name><name><surname>Denecke</surname><given-names>Jonathan</given-names></name><name><surname>Lysenko</surname><given-names>Ludmila</given-names></name><name><surname>Larsson</surname><given-names>Karl-Henrik</given-names></name><name><surname>Langer</surname><given-names>Ewald</given-names></name></person-group><article-title>Short-spored <italic><tp:taxon-name><tp:taxon-name-part taxon-name-part-type="genus" reg="Subulicystidium">Subulicystidium</tp:taxon-name-part></tp:taxon-name></italic> (<tp:taxon-name><tp:taxon-name-part taxon-name-part-type="order">Trechisporales</tp:taxon-name-part></tp:taxon-name>, <tp:taxon-name><tp:taxon-name-part taxon-name-part-type="phylum">Basidiomycota</tp:taxon-name-part></tp:taxon-name>): high morphological diversity and only partly clear species boundaries</article-title><source>MycoKeys</source><day>27</day><month>6</month><year>2018</year><volume>2018</volume><issue>35</issue><fpage>41</fpage><lpage>99</lpage><pub-id pub-id-type="doi">10.3897/mycokeys.35.25678</pub-id></mixed-citation></tp:treatment-meta><tp:nomenclature><tp:taxon-name>
              <tp:taxon-name-part taxon-name-part-type="genus" reg="Subulicystidium">Subulicystidium</tp:taxon-name-part>
              <tp:taxon-name-part taxon-name-part-type="species" reg="oberwinkleri">oberwinkleri</tp:taxon-name-part>
            </tp:taxon-name><tp:taxon-authority>Ordynets, Riebesehl &amp; K.H.Larss.</tp:taxon-authority><tp:taxon-status xmlns:xlink="http://www.w3.org/1999/xlink" xlink:type="simple">sp. nov.</tp:taxon-status><xref ref-type="fig" rid="F5">Figs 5a, b</xref><xref ref-type="fig" rid="F10">; 10t</xref></tp:nomenclature><tp:treatment-sec sec-type="diagnosis" id="SECID0EMTBI"><title>Diagnosis.</title><p>differs from <italic><tp:taxon-name><tp:taxon-name-part taxon-name-part-type="genus" reg="Subulicystidium">Subulicystidium</tp:taxon-name-part> <tp:taxon-name-part taxon-name-part-type="species" reg="nikau">nikau</tp:taxon-name-part></tp:taxon-name></italic> (G. Cunn.) Jülich by having plate-like to irregular crystals on cystidium and longer basidiospores (7.8–10.8 µm long).</p></tp:treatment-sec><tp:treatment-sec sec-type="material" id="SECID0E4TBI"><title>Type.</title><p>RÉUNION. Saint-Pierre: Saint-Philippe, Forêt de Mare Longue, 495 m, <named-content xmlns:xlink="http://www.w3.org/1999/xlink" content-type="dwc:verbatimCoordinates" xlink:type="simple"><named-content content-type="geo-json" specific-use="{&#34;type&#34;:&#34;Point&#34;,&#34;coordinates&#34;:[55.741000,-21.343800]}" id="NCID0EGUBI" xlink:type="simple">-21.3438, 55.7410</named-content></named-content>, on dead woody branch, 28 Mar 2015, J.Riebesehl (L 1860 in FR; isotype in KAS).</p></tp:treatment-sec><tp:treatment-sec sec-type="etymology" id="SECID0ELUBI"><title>Etymology.</title><p>
              <italic>oberwinkleri</italic>, named after Franz Oberwinkler, a German mycologist who provided a perceptive view into the species concepts in <italic><tp:taxon-name><tp:taxon-name-part taxon-name-part-type="genus" reg="Subulicystidium">Subulicystidium</tp:taxon-name-part></tp:taxon-name></italic> and was an early collector of the species in South America.</p></tp:treatment-sec><tp:treatment-sec sec-type="description" id="SECID0E1UBI"><title>Description.</title><p>
              <italic><tp:taxon-name><tp:taxon-name-part taxon-name-part-type="genus" reg="Basidiomata">Basidiomata</tp:taxon-name-part></tp:taxon-name></italic> annual, effused, resupinate, soft and fragile, arachnoid, loosely adnate and easily separable. Hymenophore smooth, velutinous due to numerous protruding large cystidia, porulose, whitish to yellow. Margin abrupt, not differentiated.</p><p>
              <italic>system</italic> monomitic. All septa with clamps. Subiculum with interwoven and richly branched hyphae 3–4 µm wide, occasionally swollen up to 6 µm, slightly to moderately thick-walled, hyaline. Subhymenium thin and loose. Subhymenial hyphae richly branched, intricate, regular or occasionally slightly inflated, 3–4 µm wide, thin-walled. <italic><tp:taxon-name><tp:taxon-name-part taxon-name-part-type="genus" reg="Cystidia">Cystidia</tp:taxon-name-part></tp:taxon-name></italic> tubular, 80–150 × 5.5–10 µm including encrustation, projecting up to 70 µm, without basal swelling, with septa having or devoid of clamps, with thin or only slightly thickened hyaline cell wall and outer hyaline crystalline sheath (up to 3.5 µm thick) covering at least the lower half and, at a maximum, almost the whole cystidium except the short, 2–3 µm wide, hyphoid, cylindrical or tapering apex. The crystal protrusions on cystidium are large, plate-like, slightly rhomboid or irregular in outline, somewhat imbricately arranged. Similar encrustation pattern is found also on the subicular and especially subhymenial hyphae and sometimes on the bases of basidia.</p><p>
              <italic>Basidia</italic> suburniform to urniform, 12–18 × 6–8 µm, thin-walled, with 4 sterigmata and a basal clamp, terminal or sometimes pleural. <italic>Basidiospores</italic> broad cylindric to reniform, adaxial side slightly concave, L=(7.4–)7.8–10.8(–11.6) µm, W=(3.7–)4.0–5.5(–5.8) µm, Q=(1.6–)1.6–2.3(–2.4), N=99/3, with a prominent apiculus, smooth, thin-walled, hyaline, negative in Melzer’s reagent.</p></tp:treatment-sec><tp:treatment-sec sec-type="material" id="SECID0EYVBI"><title>Additional specimens examined.</title><p>RÉUNION. Saint-Benoit: Saint-Benoit, Forêt de Bébour, Bebour-I-87, <italic><tp:taxon-name><tp:taxon-name-part taxon-name-part-type="genus" reg="Cryptomeria">Cryptomeria</tp:taxon-name-part></tp:taxon-name></italic> forest, 1200 m, on dead wood of <italic><tp:taxon-name><tp:taxon-name-part taxon-name-part-type="genus" reg="Cryptomeria">Cryptomeria</tp:taxon-name-part> <tp:taxon-name-part taxon-name-part-type="species" reg="japonica">japonica</tp:taxon-name-part></tp:taxon-name></italic>, 24 May 1987, J.Boidin (LY 12488). VENEZUELA. Estado Aragua: Maracay, National Park Henri Pittier, Rancho Grande, <named-content xmlns:xlink="http://www.w3.org/1999/xlink" content-type="dwc:verbatimCoordinates" xlink:type="simple"><named-content content-type="geo-json" specific-use="{&#34;type&#34;:&#34;Point&#34;,&#34;coordinates&#34;:[-67.619000,10.380000]}" id="NCID0ETWBI" xlink:type="simple">10.3800, -67.6190</named-content></named-content>, on dead wood, 30 Aug 1999, K.-H.Larsson (KHL 11042 in GB). Estado Merida: La Carbonera, Road Merida-La Azulita, 2000–2200 m, on dead wood, 19 Jan 1969, F.Oberwinkler (FO 14338 in TUB).</p></tp:treatment-sec><tp:treatment-sec sec-type="remarks" id="SECID0EYWBI"><title>Remarks on species.</title><p>Specimens of <italic><tp:taxon-name><tp:taxon-name-part taxon-name-part-type="genus" reg="Subulicystidium">S.</tp:taxon-name-part> <tp:taxon-name-part taxon-name-part-type="species" reg="oberwinkleri">oberwinkleri</tp:taxon-name-part></tp:taxon-name></italic> were noticed for the peculiar cystidia previously by <xref ref-type="bibr" rid="B49">Oberwinkler (1977)</xref> and later by Maekawa (1998). Neither author was prepared to assign them to a separate species and instead labelled them as <italic><tp:taxon-name><tp:taxon-name-part taxon-name-part-type="genus" reg="Subulicystidium">S.</tp:taxon-name-part> <tp:taxon-name-part taxon-name-part-type="species" reg="nikau">nikau</tp:taxon-name-part></tp:taxon-name></italic> (characterised by regularly ornamented cystidia). Our examination of the specimens TUB:FO 14338 from Venezuela (<xref ref-type="bibr" rid="B49">Oberwinkler 1977</xref>, fig. 31) and LY 12488 from Réunion (<xref ref-type="bibr" rid="B3">Boidin and Gilles 1988</xref>, fig. 39A) showed that both represent <italic><tp:taxon-name><tp:taxon-name-part taxon-name-part-type="genus" reg="Subulicystidium">S.</tp:taxon-name-part> <tp:taxon-name-part taxon-name-part-type="species" reg="oberwinkleri">oberwinkleri</tp:taxon-name-part></tp:taxon-name></italic>.</p></tp:treatment-sec><tp:treatment-sec><!--Section generated to contain objects referenced in tp:taxon-treatment.--><fig id="F5" position="float" orientation="portrait"><label>Figure 5.</label><caption><p>Species of <italic><tp:taxon-name><tp:taxon-name-part taxon-name-part-type="genus" reg="Subulicystidium">Subulicystidium</tp:taxon-name-part></tp:taxon-name></italic> with broad cylindric basidiospores. <italic><tp:taxon-name><tp:taxon-name-part taxon-name-part-type="genus" reg="Subulicystidium">Subulicystidium</tp:taxon-name-part> <tp:taxon-name-part taxon-name-part-type="species" reg="oberwinkleri">oberwinkleri</tp:taxon-name-part></tp:taxon-name></italic> (KAS:L 1860, holotype): <bold>a</bold> cystidia <bold>b</bold> basidiospores. <italic><tp:taxon-name><tp:taxon-name-part taxon-name-part-type="genus" reg="Subulicystidium">Subulicystidium</tp:taxon-name-part> <tp:taxon-name-part taxon-name-part-type="species" reg="nikau">nikau</tp:taxon-name-part></tp:taxon-name></italic> (KAS:L 1296): <bold>c</bold> cystidia <bold>d</bold> basidiospores. <italic><tp:taxon-name><tp:taxon-name-part taxon-name-part-type="genus" reg="Subulicystidium">Subulicystidium</tp:taxon-name-part> <tp:taxon-name-part taxon-name-part-type="species" reg="boidinii">boidinii</tp:taxon-name-part></tp:taxon-name></italic> (KAS:L 1584a, holotype): <bold>e</bold> mature hymenium <bold>f</bold> young hymenium <bold>g</bold> basidiospores. All preparations done in 3% aqueous solution of potassium hydroxide (KOH) mixed with 1% aqueous solution of Phloxine. All scale bars equal 10 µm.</p></caption><graphic xmlns:xlink="http://www.w3.org/1999/xlink" xlink:href="mycokeys-35-041-g005.jpg" position="float" orientation="portrait" xlink:type="simple" id="oo_213726.jpg"/></fig><fig id="F10" position="float" orientation="portrait"><label>Figure 10.</label><caption><p>Basidiospore shape and size in all studied species of <italic><tp:taxon-name><tp:taxon-name-part taxon-name-part-type="genus" reg="Subulicystidium">Subulicystidium</tp:taxon-name-part></tp:taxon-name></italic>. Each species is illustrated by a single specimen and herbarium codes are indicated on the figure.</p></caption><graphic xmlns:xlink="http://www.w3.org/1999/xlink" xlink:href="mycokeys-35-041-g010.jpg" position="float" orientation="portrait" xlink:type="simple" id="oo_213733.jpg"/></fig></tp:treatment-sec><ref-list><ref id="B49"><mixed-citation xmlns:xlink="http://www.w3.org/1999/xlink" xlink:type="simple">
          <person-group><name name-style="western"><surname>Oberwinkler</surname><given-names>F</given-names></name></person-group> (<year>1977</year>) Species and generic concepts in the <tp:taxon-name><tp:taxon-name-part taxon-name-part-type="family">Corticiaceae</tp:taxon-name-part></tp:taxon-name>. The species concept in <tp:taxon-name><tp:taxon-name-part taxon-name-part-type="class">Hymenomycetes</tp:taxon-name-part></tp:taxon-name>. Cramer, Vaduz: 331–348.</mixed-citation></ref><ref id="B3"><mixed-citation xmlns:xlink="http://www.w3.org/1999/xlink" xlink:type="simple">
          <person-group><name name-style="western"><surname>Boidin</surname><given-names>J</given-names></name><name name-style="western"><surname>Gilles</surname><given-names>G</given-names></name></person-group> (<year>1988</year>) Basidiomycètes aphyllophorales de l’Ile de la Réunion. XII: Le genre <tp:taxon-name><tp:taxon-name-part taxon-name-part-type="genus">Subulicystidium</tp:taxon-name-part></tp:taxon-name> Parmasto. Bulletin trimestriel de la Société mycologique de France 104: 191–198. Available from: <ext-link xlink:type="simple" ext-link-type="uri" xlink:href="http://cat.inist.fr/?aModele=afficheN%26cpsidt=7053739">http://cat.inist.fr/?aModele=afficheN&amp;cpsidt=7053739</ext-link> [November 10, 2014]</mixed-citation></ref></ref-list></tp:taxon-treatment>
