# Supplementary material for: Short-spored Subulicystidium (Trechisporales, Basidiomycota): high morphological diversity and only partly clear species boundaries
Source: MycoKeys. 2018 Jun 27;(35):41–99. doi: 10.3897/mycokeys.35.25678 (PMC6031700; doi:10.3897/mycokeys.35.25678)
Supplement: XML Treatment for Subulicystidium parvisporum [file mycokeys.35.25678-treatment7.xml]

<!DOCTYPE tp:taxon-treatment
  PUBLIC "-//TaxonX//DTD Taxonomic Treatment Publishing DTD v0 20100105//EN" "tax-treatment-NSO.dtd">
<tp:taxon-treatment xmlns:tp="http://www.plazi.org/taxpub"><tp:treatment-meta><kwd-group><label>Taxon classification</label><kwd><named-content xmlns:xlink="http://www.w3.org/1999/xlink" content-type="kingdom">Fungi</named-content></kwd><kwd><named-content xmlns:xlink="http://www.w3.org/1999/xlink" content-type="order">Trechisporales</named-content></kwd><kwd><named-content xmlns:xlink="http://www.w3.org/1999/xlink" content-type="family">Hydnodontaceae</named-content></kwd></kwd-group><mixed-citation publication-type="journal"><person-group><name><surname>Ordynets</surname><given-names>Alexander</given-names></name><name><surname>Scherf</surname><given-names>David</given-names></name><name><surname>Pansegrau</surname><given-names>Felix</given-names></name><name><surname>Denecke</surname><given-names>Jonathan</given-names></name><name><surname>Lysenko</surname><given-names>Ludmila</given-names></name><name><surname>Larsson</surname><given-names>Karl-Henrik</given-names></name><name><surname>Langer</surname><given-names>Ewald</given-names></name></person-group><article-title>Short-spored <italic><tp:taxon-name><tp:taxon-name-part taxon-name-part-type="genus" reg="Subulicystidium">Subulicystidium</tp:taxon-name-part></tp:taxon-name></italic> (<tp:taxon-name><tp:taxon-name-part taxon-name-part-type="order">Trechisporales</tp:taxon-name-part></tp:taxon-name>, <tp:taxon-name><tp:taxon-name-part taxon-name-part-type="phylum">Basidiomycota</tp:taxon-name-part></tp:taxon-name>): high morphological diversity and only partly clear species boundaries</article-title><source>MycoKeys</source><day>27</day><month>6</month><year>2018</year><volume>2018</volume><issue>35</issue><fpage>41</fpage><lpage>99</lpage><pub-id pub-id-type="doi">10.3897/mycokeys.35.25678</pub-id></mixed-citation></tp:treatment-meta><tp:nomenclature><tp:taxon-name>
              <tp:taxon-name-part taxon-name-part-type="genus" reg="Subulicystidium">Subulicystidium</tp:taxon-name-part>
              <tp:taxon-name-part taxon-name-part-type="species" reg="parvisporum">parvisporum</tp:taxon-name-part>
            </tp:taxon-name><tp:taxon-authority>Ordynets &amp; Langer</tp:taxon-authority><tp:taxon-status xmlns:xlink="http://www.w3.org/1999/xlink" xlink:type="simple">sp. nov.</tp:taxon-status><xref ref-type="fig" rid="F7">Figs 7c, d</xref><xref ref-type="fig" rid="F10">; 10s</xref></tp:nomenclature><tp:treatment-sec sec-type="diagnosis" id="SECID0EA1BI"><title>Diagnosis.</title><p>The species with the smallest basidiospores known in the genus, 5.0–6.2 × 2.2–2.8 µm and allantoid, combined with rather small cystidia with regular delicate encrustation.</p></tp:treatment-sec><tp:treatment-sec sec-type="Holotype" id="SECID0EF1BI"><title>Holotype.</title><p>RÉUNION. Saint-Pierre: Cilaos, Cirque de Cilaos, Roche Merveilleux, Sentiere botanique, 1300 m, <named-content xmlns:xlink="http://www.w3.org/1999/xlink" content-type="dwc:verbatimCoordinates" xlink:type="simple"><named-content content-type="geo-json" specific-use="{&#34;type&#34;:&#34;Point&#34;,&#34;coordinates&#34;:[55.492000,-21.123200]}" id="NCID0EO1BI" xlink:type="simple">-21.1232, 55.4920</named-content></named-content>, on strongly decayed wood, 15 Mar 2013, E.Langer (L 0140 in FR; isotype in KAS).</p></tp:treatment-sec><tp:treatment-sec sec-type="etymology" id="SECID0ET1BI"><title>Etymology.</title><p>
              <italic>parvisporum</italic> (Lat.), having small basidiospores.</p></tp:treatment-sec><tp:treatment-sec sec-type="description" id="SECID0E21BI"><title>Description.</title><p>
              <italic><tp:taxon-name><tp:taxon-name-part taxon-name-part-type="genus" reg="Basidiomata">Basidiomata</tp:taxon-name-part></tp:taxon-name></italic> annual, effused, resupinate, soft and fragile, arachnoid, thin, loosely adnate. Hymenophore smooth, finely velutinous due to numerous protruding cystidia, whitish. Margin thinning out, pruinose, adnate.</p><p>
              <italic>system</italic> monomitic. All septa with clamps. Subiculum thin, with loosely interwoven richly branched hyphae 1.8–3 µm wide, thin-walled, hyaline and smooth. Subhymenium thin, with hyphae similar to those in subiculum but occasionally bearing slight amorphous hyaline encrustation. <italic><tp:taxon-name><tp:taxon-name-part taxon-name-part-type="genus" reg="Cystidia">Cystidia</tp:taxon-name-part></tp:taxon-name></italic> subulate, 45–65 × 2.5–3 µm including encrustation, projecting up to 30 µm, without basal swelling, terminal or pleural, with thin hyaline cell wall and outer hyaline crystalline sheath covering the whole cystidium except the thin-walled, narrow, acuminate apex. Crystal protrusions on cystidium are low but clearly rectangular and arranged in longitudinal rows.</p><p>
              <italic>Basidia</italic> suburniform to almost clavate, 10–15 × 4–5 µm, thin-walled, with 4 sterigmata and a basal clamp, occasionally with slight amorphous hyaline encrustation at the base. <italic>Basidiospores</italic> allantoid, often with a slight constriction in the middle part, L= (4.3)5.0–6.2(–6.8) µm, W=(1.8–)2.2–2.8(–3.0) µm, Q=(1.8–)1.9–2.6(–3.1), N=151/4, with minute apiculus, smooth, thin-walled, hyaline, occasionally with one or two oil drops, negative in Melzer’s reagent. Tolerance limits for basidiospore length, width and length to width ratio in <italic><tp:taxon-name><tp:taxon-name-part taxon-name-part-type="genus" reg="Subulicystidium">S.</tp:taxon-name-part> <tp:taxon-name-part taxon-name-part-type="species" reg="parvisporum">parvisporum</tp:taxon-name-part></tp:taxon-name></italic>, based on 4 sequenced specimens, are provided in the Table <xref ref-type="table" rid="T2">2</xref>.</p></tp:treatment-sec><tp:treatment-sec sec-type="material" id="SECID0EI3BI"><title>Additional specimens examined.</title><p>RÉUNION. Saint-Benoit: Saint-Benoit, Forêt Margarithe, ca. 450 m, <named-content xmlns:xlink="http://www.w3.org/1999/xlink" content-type="dwc:verbatimCoordinates" xlink:type="simple"><named-content content-type="geo-json" specific-use="{&#34;type&#34;:&#34;Point&#34;,&#34;coordinates&#34;:[55.692600,-21.103100]}" id="NCID0ER3BI" xlink:type="simple">-21.1031, 55.6926</named-content></named-content>, on dead wood, 24 Mar 2015, J.Riebesehl (L 1226 in FR and KAS). Saint-Pierre: Cilaos, Cilaos XII-87, forêt de la Mare à Joseph, au-dessus du hameau de Bras Sec, 1400 m, <named-content xmlns:xlink="http://www.w3.org/1999/xlink" content-type="dwc:verbatimCoordinates" xlink:type="simple"><named-content content-type="geo-json" specific-use="{&#34;type&#34;:&#34;Point&#34;,&#34;coordinates&#34;:[55.495700,-21.123900]}" id="NCID0EZ3BI" xlink:type="simple">-21.1239, 55.4957</named-content></named-content>, on dead wood, 4 Apr 1987, G.Gilles (LY 12750); le Tampon, Notre dame de la Paix, Forêt de la Riviere des Remparts, Sentier Botanique, <named-content xmlns:xlink="http://www.w3.org/1999/xlink" content-type="dwc:verbatimCoordinates" xlink:type="simple"><named-content content-type="geo-json" specific-use="{&#34;type&#34;:&#34;Point&#34;,&#34;coordinates&#34;:[55.598700,-21.255900]}" id="NCID0EB4BI" xlink:type="simple">-21.2559, 55.5987</named-content></named-content>, on dead wood, 23 Mar 1998, E.Langer &amp; E.Hennen (GEL 5032 in KAS).</p></tp:treatment-sec><tp:treatment-sec sec-type="remarks" id="SECID0EG4BI"><title>Remarks on species.</title><p>
              <xref ref-type="bibr" rid="B3">Boidin and Gilles (1988)</xref> mentioned one collection with such small spores for his <italic><tp:taxon-name><tp:taxon-name-part taxon-name-part-type="genus" reg="Subulicystidium">S.</tp:taxon-name-part> <tp:taxon-name-part taxon-name-part-type="species" reg="allantosporum">allantosporum</tp:taxon-name-part></tp:taxon-name></italic> ad interim (<ext-link xmlns:xlink="http://www.w3.org/1999/xlink" ext-link-type="gen" xlink:href="LY12750" xlink:type="simple">LY12750</ext-link>). After examining and sequencing the specimen, we conclude that it clearly represents our new species <italic><tp:taxon-name><tp:taxon-name-part taxon-name-part-type="genus" reg="Subulicystidium">S.</tp:taxon-name-part> <tp:taxon-name-part taxon-name-part-type="species" reg="parvisporum">parvisporum</tp:taxon-name-part></tp:taxon-name></italic>. Both ours and specimens of Boidin and Gilles originate exclusively from Réunion.</p></tp:treatment-sec><tp:treatment-sec><!--Section generated to contain objects referenced in tp:taxon-treatment.--><fig id="F7" position="float" orientation="portrait"><label>Figure 7.</label><caption><p>Species of <italic><tp:taxon-name><tp:taxon-name-part taxon-name-part-type="genus" reg="Subulicystidium">Subulicystidium</tp:taxon-name-part></tp:taxon-name></italic> with smallest cylindric basidiospores. <italic><tp:taxon-name><tp:taxon-name-part taxon-name-part-type="genus" reg="Subulicystidium">Subulicystidium</tp:taxon-name-part> <tp:taxon-name-part taxon-name-part-type="species" reg="harpagum">harpagum</tp:taxon-name-part></tp:taxon-name></italic> (KAS:L 1726a, holotype): <bold>a</bold> cystidia <bold>b</bold> basidiospores. <italic><tp:taxon-name><tp:taxon-name-part taxon-name-part-type="genus" reg="Subulicystidium">Subulicystidium</tp:taxon-name-part> <tp:taxon-name-part taxon-name-part-type="species" reg="parvisporum">parvisporum</tp:taxon-name-part></tp:taxon-name></italic> (KAS:L 0140, holotype): <bold>c</bold> basidiospores <bold>d</bold> cross sections through fruit-body. Preparations <bold>a, b, c</bold> done in 3% aqueous solution of potassium hydroxide (KOH) mixed with 1% aqueous solution of Phloxine, preparation <bold>d</bold> simply in KOH. All scale bars equal 10 µm.</p></caption><graphic xmlns:xlink="http://www.w3.org/1999/xlink" xlink:href="mycokeys-35-041-g007.jpg" position="float" orientation="portrait" xlink:type="simple" id="oo_213730.jpg"/></fig><fig id="F10" position="float" orientation="portrait"><label>Figure 10.</label><caption><p>Basidiospore shape and size in all studied species of <italic><tp:taxon-name><tp:taxon-name-part taxon-name-part-type="genus" reg="Subulicystidium">Subulicystidium</tp:taxon-name-part></tp:taxon-name></italic>. Each species is illustrated by a single specimen and herbarium codes are indicated on the figure.</p></caption><graphic xmlns:xlink="http://www.w3.org/1999/xlink" xlink:href="mycokeys-35-041-g010.jpg" position="float" orientation="portrait" xlink:type="simple" id="oo_213733.jpg"/></fig><table-wrap id="T2" position="float" orientation="portrait"><label>Table 2.</label><caption><p>90% tolerance limits defined for the 90% probability level for the mean basidiospore length, width and length to width ratio for <italic><tp:taxon-name><tp:taxon-name-part taxon-name-part-type="genus" reg="Subulicystidium">Subulicystidium</tp:taxon-name-part></tp:taxon-name></italic> species with at least 3 sequenced specimens. The following specimens were used to estimate tolerance limits for species: <italic><tp:taxon-name><tp:taxon-name-part taxon-name-part-type="genus" reg="Subulicystidium">Subulicystidium</tp:taxon-name-part> <tp:taxon-name-part taxon-name-part-type="species" reg="fusisporum">fusisporum</tp:taxon-name-part></tp:taxon-name></italic>: GB:KHL 9093, 10360 and 12761; <italic><tp:taxon-name><tp:taxon-name-part taxon-name-part-type="genus" reg="Subulicystidium">S.</tp:taxon-name-part> <tp:taxon-name-part taxon-name-part-type="species" reg="harpagum">harpagum</tp:taxon-name-part></tp:taxon-name></italic>: GB:KHL 10733, O:F:LR 15736, KAS:L 0244 and 1726a; <italic><tp:taxon-name><tp:taxon-name-part taxon-name-part-type="genus" reg="Subulicystidium">S.</tp:taxon-name-part> <tp:taxon-name-part taxon-name-part-type="species" reg="parvisporum">parvisporum</tp:taxon-name-part></tp:taxon-name></italic>: KAS:GEL 5032, KAS:L 0140 and 1226 and LY 12750; <italic><tp:taxon-name><tp:taxon-name-part taxon-name-part-type="genus" reg="Subulicystidium">S.</tp:taxon-name-part> <tp:taxon-name-part taxon-name-part-type="species" reg="robustius">robustius</tp:taxon-name-part></tp:taxon-name></italic>: GB:KHL 10039, 10272, 10780 and 10813.</p></caption><table id="TID0EBBBG" rules="all"><tbody><tr><th rowspan="2" colspan="1">Measurement type</th><th rowspan="2" colspan="1">Estimate</th><th rowspan="1" colspan="4">Species</th></tr><tr><th rowspan="1" colspan="1">
                      <italic><tp:taxon-name><tp:taxon-name-part taxon-name-part-type="genus" reg="Subulicystidium">Subulicystidium</tp:taxon-name-part> <tp:taxon-name-part taxon-name-part-type="species" reg="fusisporum">fusisporum</tp:taxon-name-part></tp:taxon-name></italic>
                    </th><th rowspan="1" colspan="1">
                      <italic><tp:taxon-name><tp:taxon-name-part taxon-name-part-type="genus" reg="Subulicystidium">Subulicystidium</tp:taxon-name-part> <tp:taxon-name-part taxon-name-part-type="species" reg="harpagum">harpagum</tp:taxon-name-part></tp:taxon-name></italic>
                    </th><th rowspan="1" colspan="1">
                      <italic><tp:taxon-name><tp:taxon-name-part taxon-name-part-type="genus" reg="Subulicystidium">Subulicystidium</tp:taxon-name-part> <tp:taxon-name-part taxon-name-part-type="species" reg="parvisporum">parvisporum</tp:taxon-name-part></tp:taxon-name></italic>
                    </th><th rowspan="1" colspan="1">
                      <italic><tp:taxon-name><tp:taxon-name-part taxon-name-part-type="genus" reg="Subulicystidium">Subulicystidium</tp:taxon-name-part> <tp:taxon-name-part taxon-name-part-type="species" reg="robustius">robustius</tp:taxon-name-part></tp:taxon-name></italic>
                    </th></tr><tr><td rowspan="3" colspan="1">Spore length, µm</td><td rowspan="1" colspan="1">Sample mean</td><td rowspan="1" colspan="1">11.78</td><td rowspan="1" colspan="1">6.74</td><td rowspan="1" colspan="1">5.61</td><td rowspan="1" colspan="1">9.78</td></tr><tr><td rowspan="1" colspan="1">Lower limit of 90% tolerance interval</td><td rowspan="1" colspan="1">9.64</td><td rowspan="1" colspan="1">4.34</td><td rowspan="1" colspan="1">4.78</td><td rowspan="1" colspan="1">7.81</td></tr><tr><td rowspan="1" colspan="1">Upper limit of 90% tolerance interval</td><td rowspan="1" colspan="1">13.92</td><td rowspan="1" colspan="1">9.13</td><td rowspan="1" colspan="1">6.43</td><td rowspan="1" colspan="1">11.75</td></tr><tr><td rowspan="3" colspan="1">Spore width, µm</td><td rowspan="1" colspan="1">Sample mean</td><td rowspan="1" colspan="1">2.92</td><td rowspan="1" colspan="1">2.6</td><td rowspan="1" colspan="1">2.51</td><td rowspan="1" colspan="1">3.00</td></tr><tr><td rowspan="1" colspan="1">Lower limit of 90% tolerance interval</td><td rowspan="1" colspan="1">1.65</td><td rowspan="1" colspan="1">1.62</td><td rowspan="1" colspan="1">2.06</td><td rowspan="1" colspan="1">2.44</td></tr><tr><td rowspan="1" colspan="1">Upper limit of 90% tolerance interval</td><td rowspan="1" colspan="1">4.19</td><td rowspan="1" colspan="1">3.58</td><td rowspan="1" colspan="1">2.95</td><td rowspan="1" colspan="1">3.57</td></tr><tr><td rowspan="3" colspan="1">Spore length/width ratio</td><td rowspan="1" colspan="1">Sample mean</td><td rowspan="1" colspan="1">4.09</td><td rowspan="1" colspan="1">2.63</td><td rowspan="1" colspan="1">2.25</td><td rowspan="1" colspan="1">3.27</td></tr><tr><td rowspan="1" colspan="1">Lower limit of 90% tolerance interval</td><td rowspan="1" colspan="1">1.89</td><td rowspan="1" colspan="1">0.83</td><td rowspan="1" colspan="1">1.91</td><td rowspan="1" colspan="1">2.52</td></tr><tr><td rowspan="1" colspan="1">Upper limit of 90% tolerance interval</td><td rowspan="1" colspan="1">6.28</td><td rowspan="1" colspan="1">4.42</td><td rowspan="1" colspan="1">2.59</td><td rowspan="1" colspan="1">4.02</td></tr></tbody></table></table-wrap></tp:treatment-sec><ref-list><ref id="B3"><mixed-citation xmlns:xlink="http://www.w3.org/1999/xlink" xlink:type="simple">
          <person-group><name name-style="western"><surname>Boidin</surname><given-names>J</given-names></name><name name-style="western"><surname>Gilles</surname><given-names>G</given-names></name></person-group> (<year>1988</year>) Basidiomycètes aphyllophorales de l’Ile de la Réunion. XII: Le genre <tp:taxon-name><tp:taxon-name-part taxon-name-part-type="genus">Subulicystidium</tp:taxon-name-part></tp:taxon-name> Parmasto. Bulletin trimestriel de la Société mycologique de France 104: 191–198. Available from: <ext-link xlink:type="simple" ext-link-type="uri" xlink:href="http://cat.inist.fr/?aModele=afficheN%26cpsidt=7053739">http://cat.inist.fr/?aModele=afficheN&amp;cpsidt=7053739</ext-link> [November 10, 2014]</mixed-citation></ref></ref-list></tp:taxon-treatment>
