# Supplementary material for: Short-spored Subulicystidium (Trechisporales, Basidiomycota): high morphological diversity and only partly clear species boundaries
Source: MycoKeys. 2018 Jun 27;(35):41–99. doi: 10.3897/mycokeys.35.25678 (PMC6031700; doi:10.3897/mycokeys.35.25678)
Supplement: XML Treatment for Subulicystidium rarocrystallinum [file mycokeys.35.25678-treatment8.xml]

<!DOCTYPE tp:taxon-treatment
  PUBLIC "-//TaxonX//DTD Taxonomic Treatment Publishing DTD v0 20100105//EN" "tax-treatment-NSO.dtd">
<tp:taxon-treatment xmlns:tp="http://www.plazi.org/taxpub"><tp:treatment-meta><kwd-group><label>Taxon classification</label><kwd><named-content xmlns:xlink="http://www.w3.org/1999/xlink" content-type="kingdom">Fungi</named-content></kwd><kwd><named-content xmlns:xlink="http://www.w3.org/1999/xlink" content-type="order">Trechisporales</named-content></kwd><kwd><named-content xmlns:xlink="http://www.w3.org/1999/xlink" content-type="family">Hydnodontaceae</named-content></kwd></kwd-group><mixed-citation publication-type="journal"><person-group><name><surname>Ordynets</surname><given-names>Alexander</given-names></name><name><surname>Scherf</surname><given-names>David</given-names></name><name><surname>Pansegrau</surname><given-names>Felix</given-names></name><name><surname>Denecke</surname><given-names>Jonathan</given-names></name><name><surname>Lysenko</surname><given-names>Ludmila</given-names></name><name><surname>Larsson</surname><given-names>Karl-Henrik</given-names></name><name><surname>Langer</surname><given-names>Ewald</given-names></name></person-group><article-title>Short-spored <italic><tp:taxon-name><tp:taxon-name-part taxon-name-part-type="genus" reg="Subulicystidium">Subulicystidium</tp:taxon-name-part></tp:taxon-name></italic> (<tp:taxon-name><tp:taxon-name-part taxon-name-part-type="order">Trechisporales</tp:taxon-name-part></tp:taxon-name>, <tp:taxon-name><tp:taxon-name-part taxon-name-part-type="phylum">Basidiomycota</tp:taxon-name-part></tp:taxon-name>): high morphological diversity and only partly clear species boundaries</article-title><source>MycoKeys</source><day>27</day><month>6</month><year>2018</year><volume>2018</volume><issue>35</issue><fpage>41</fpage><lpage>99</lpage><pub-id pub-id-type="doi">10.3897/mycokeys.35.25678</pub-id></mixed-citation></tp:treatment-meta><tp:nomenclature><tp:taxon-name>
              <tp:taxon-name-part taxon-name-part-type="genus" reg="Subulicystidium">Subulicystidium</tp:taxon-name-part>
              <tp:taxon-name-part taxon-name-part-type="species" reg="rarocrystallinum">rarocrystallinum</tp:taxon-name-part>
            </tp:taxon-name><tp:taxon-authority>Ordynets &amp; K.H.Larss.</tp:taxon-authority><tp:taxon-status xmlns:xlink="http://www.w3.org/1999/xlink" xlink:type="simple">sp. nov.</tp:taxon-status><xref ref-type="fig" rid="F6">Figs 6f–h</xref><xref ref-type="fig" rid="F10">; 10k</xref></tp:nomenclature><tp:treatment-sec sec-type="diagnosis" id="SECID0E26BI"><title>Diagnosis.</title><p>Differs from all other <italic><tp:taxon-name><tp:taxon-name-part taxon-name-part-type="genus" reg="Subulicystidium">Subulicystidium</tp:taxon-name-part></tp:taxon-name></italic> species by cystidia which bear few spaced and irregularly located crystals and have a thick cell wall.</p></tp:treatment-sec><tp:treatment-sec sec-type="material" id="SECID0EIACI"><title>Type.</title><p>COLOMBIA. Cundinamarcha: 23rd kilometre of a highway from Medellin (direction SE) to Tenjo, alt 2600 m, <named-content xmlns:xlink="http://www.w3.org/1999/xlink" content-type="dwc:verbatimCoordinates" xlink:type="simple"><named-content content-type="geo-json" specific-use="{&#34;type&#34;:&#34;Point&#34;,&#34;coordinates&#34;:[-75.409500,6.060500]}" id="NCID0ERACI" xlink:type="simple">6.0605, -75.4095</named-content></named-content>, on dead twig, 4 Jun 1978, L.Ryvarden (LR 15483 in O:F 918488).</p></tp:treatment-sec><tp:treatment-sec sec-type="etymology" id="SECID0EWACI"><title>Etymology.</title><p>
              <italic>rarocrystallinum</italic> (Lat.), having few spaced crystals on cystidium.</p></tp:treatment-sec><tp:treatment-sec sec-type="description" id="SECID0E5ACI"><title>Description.</title><p>
              <italic><tp:taxon-name><tp:taxon-name-part taxon-name-part-type="genus" reg="Basidiomata">Basidiomata</tp:taxon-name-part></tp:taxon-name></italic> annual, effused, resupinate, fragile, porulose, thin, adnate. Hymenophore smooth, finely velutinous due to numerous protruding cystidia, whitish. Margin thinning out, adnate.</p><p>
              <italic>system</italic> monomitic. All septa with clamps. Subiculum thin, compact, with richly branched hyphae 3–3.5 µm wide, thin-walled to slightly thick-walled, hyaline and smooth. Subhymenium thin, compact, with richly branched hyphae 3–3.5 µm wide, thin-walled, smooth. <italic><tp:taxon-name><tp:taxon-name-part taxon-name-part-type="genus" reg="Cystidia">Cystidia</tp:taxon-name-part></tp:taxon-name></italic> subulate, 45–65(–80) × 3.7–5 µm including encrustation, projecting up to 50 µm, with especially thick-walled, occasionally slightly swollen (up to 5.5 µm), basal part, with outer hyaline crystalline sheath covering the whole cystidium except the tapering, thin-walled apex. Crystal protrusions on cystidium are moderately large, rectangular to rounded, rather sparse and allocated rather irregularly and mostly in the medial part.</p><p>
              <italic>Basidia</italic> suburniform, 11–15 × 4.5–5.5 µm, thin-walled, with 4 sterigmata and a basal clamp, without encrustation. <italic>Basidiospores</italic> cylindric, adaxial side slightly concave, L=(7.5–)8.0–10.5(–10.8) µm, W=(2.8)2.9–3.7(–3.8) µm, Q=(2.2–)2.5–3.2(–3.7), N=72/1, with minute apiculus, smooth, thin-walled, hyaline, negative in Melzer’s reagent.</p></tp:treatment-sec><tp:treatment-sec sec-type="remarks" id="SECID0E3BCI"><title>Remarks on species.</title><p>The few spaced far from each other crystals on cystidium and thick cell wall of cystidium are peculiar. Furthermore, in the single collection studied, cystidia were relatively infrequent and subhymenium was more compact than in other species. Species can be distinguished from <italic><tp:taxon-name><tp:taxon-name-part taxon-name-part-type="genus" reg="Subulicystidium">Subulicystidium</tp:taxon-name-part> <tp:taxon-name-part taxon-name-part-type="species" reg="brachysporum">brachysporum</tp:taxon-name-part></tp:taxon-name></italic> also by larger cylindric basidiospores.</p></tp:treatment-sec><tp:treatment-sec><!--Section generated to contain objects referenced in tp:taxon-treatment.--><fig id="F6" position="float" orientation="portrait"><label>Figure 6.</label><caption><p>Species of <italic><tp:taxon-name><tp:taxon-name-part taxon-name-part-type="genus" reg="Subulicystidium">Subulicystidium</tp:taxon-name-part></tp:taxon-name></italic> with long cylindric basidiospores. <italic><tp:taxon-name><tp:taxon-name-part taxon-name-part-type="genus" reg="Subulicystidium">Subulicystidium</tp:taxon-name-part> <tp:taxon-name-part taxon-name-part-type="species" reg="grandisporum">grandisporum</tp:taxon-name-part></tp:taxon-name></italic> (LR 29162 in O:F 506781): <bold>a</bold> hymenium with rich crystalline encrustation <bold>b</bold> cystidia <bold>c</bold> basidiospores. <italic><tp:taxon-name><tp:taxon-name-part taxon-name-part-type="genus" reg="Subulicystidium">Subulicystidium</tp:taxon-name-part> <tp:taxon-name-part taxon-name-part-type="species" reg="obtusisporum">obtusisporum</tp:taxon-name-part></tp:taxon-name></italic> (FR: W213-3-I): <bold>d</bold> cystidia <bold>e</bold> basidiospores. <italic><tp:taxon-name><tp:taxon-name-part taxon-name-part-type="genus" reg="Subulicystidium">Subulicystidium</tp:taxon-name-part> <tp:taxon-name-part taxon-name-part-type="species" reg="rarocrystallinum">rarocrystallinum</tp:taxon-name-part></tp:taxon-name></italic> (LR 15483 in O:F 918488, holotype): <bold>f</bold> cystidia <bold>g</bold> hymenium <bold>h</bold> basidiospores. All preparations done in 3% aqueous solution of potassium hydroxide (KOH) mixed with 1% aqueous solution of Phloxine. All scale bars equal 10 µm.</p></caption><graphic xmlns:xlink="http://www.w3.org/1999/xlink" xlink:href="mycokeys-35-041-g006.jpg" position="float" orientation="portrait" xlink:type="simple" id="oo_213729.jpg"/></fig><fig id="F10" position="float" orientation="portrait"><label>Figure 10.</label><caption><p>Basidiospore shape and size in all studied species of <italic><tp:taxon-name><tp:taxon-name-part taxon-name-part-type="genus" reg="Subulicystidium">Subulicystidium</tp:taxon-name-part></tp:taxon-name></italic>. Each species is illustrated by a single specimen and herbarium codes are indicated on the figure.</p></caption><graphic xmlns:xlink="http://www.w3.org/1999/xlink" xlink:href="mycokeys-35-041-g010.jpg" position="float" orientation="portrait" xlink:type="simple" id="oo_213733.jpg"/></fig></tp:treatment-sec></tp:taxon-treatment>
