# Supplementary material for: Short-spored Subulicystidium (Trechisporales, Basidiomycota): high morphological diversity and only partly clear species boundaries
Source: MycoKeys. 2018 Jun 27;(35):41–99. doi: 10.3897/mycokeys.35.25678 (PMC6031700; doi:10.3897/mycokeys.35.25678)
Supplement: XML Treatment for Subulicystidium robustius [file mycokeys.35.25678-treatment9.xml]

<!DOCTYPE tp:taxon-treatment
  PUBLIC "-//TaxonX//DTD Taxonomic Treatment Publishing DTD v0 20100105//EN" "tax-treatment-NSO.dtd">
<tp:taxon-treatment xmlns:tp="http://www.plazi.org/taxpub"><tp:treatment-meta><kwd-group><label>Taxon classification</label><kwd><named-content xmlns:xlink="http://www.w3.org/1999/xlink" content-type="kingdom">Fungi</named-content></kwd><kwd><named-content xmlns:xlink="http://www.w3.org/1999/xlink" content-type="order">Trechisporales</named-content></kwd><kwd><named-content xmlns:xlink="http://www.w3.org/1999/xlink" content-type="family">Hydnodontaceae</named-content></kwd></kwd-group><mixed-citation publication-type="journal"><person-group><name><surname>Ordynets</surname><given-names>Alexander</given-names></name><name><surname>Scherf</surname><given-names>David</given-names></name><name><surname>Pansegrau</surname><given-names>Felix</given-names></name><name><surname>Denecke</surname><given-names>Jonathan</given-names></name><name><surname>Lysenko</surname><given-names>Ludmila</given-names></name><name><surname>Larsson</surname><given-names>Karl-Henrik</given-names></name><name><surname>Langer</surname><given-names>Ewald</given-names></name></person-group><article-title>Short-spored <italic><tp:taxon-name><tp:taxon-name-part taxon-name-part-type="genus" reg="Subulicystidium">Subulicystidium</tp:taxon-name-part></tp:taxon-name></italic> (<tp:taxon-name><tp:taxon-name-part taxon-name-part-type="order">Trechisporales</tp:taxon-name-part></tp:taxon-name>, <tp:taxon-name><tp:taxon-name-part taxon-name-part-type="phylum">Basidiomycota</tp:taxon-name-part></tp:taxon-name>): high morphological diversity and only partly clear species boundaries</article-title><source>MycoKeys</source><day>27</day><month>6</month><year>2018</year><volume>2018</volume><issue>35</issue><fpage>41</fpage><lpage>99</lpage><pub-id pub-id-type="doi">10.3897/mycokeys.35.25678</pub-id></mixed-citation></tp:treatment-meta><tp:nomenclature><tp:taxon-name>
              <tp:taxon-name-part taxon-name-part-type="genus" reg="Subulicystidium">Subulicystidium</tp:taxon-name-part>
              <tp:taxon-name-part taxon-name-part-type="species" reg="robustius">robustius</tp:taxon-name-part>
            </tp:taxon-name><tp:taxon-authority>K.H.Larss. &amp; Ordynets</tp:taxon-authority><tp:taxon-status xmlns:xlink="http://www.w3.org/1999/xlink" xlink:type="simple">sp. nov.</tp:taxon-status><xref ref-type="fig" rid="F3">Figs 3f–h</xref><xref ref-type="fig" rid="F10">; 10c</xref></tp:nomenclature><tp:treatment-sec sec-type="diagnosis" id="SECID0E4DCI"><title>Diagnosis.</title><p>The species is characterised by numerous large and most prominently ornamented cystidia with regular ornamentation and by moderately broad fusiform basidiospores 10.5–12.5 × 2.5–3.5 µm.</p></tp:treatment-sec><tp:treatment-sec sec-type="material" id="SECID0ECECI"><title>Type.</title><p>JAMAICA. Cornwall County: Trelawny parish, Windsor Cave, along trail to Troy, <named-content xmlns:xlink="http://www.w3.org/1999/xlink" content-type="dwc:verbatimCoordinates" xlink:type="simple"><named-content content-type="geo-json" specific-use="{&#34;type&#34;:&#34;Point&#34;,&#34;coordinates&#34;:[-77.647200,18.356400]}" id="NCID0ELECI" xlink:type="simple">18.3564, -77.6472</named-content></named-content>, on trunk of angiosperm tree, 13 Jun 1999, K.-H.Larsson (KHL 10813 in GB).</p></tp:treatment-sec><tp:treatment-sec sec-type="etymology" id="SECID0EQECI"><title>Etymology.</title><p>
              <italic>robustius</italic> (Lat.), having large cystidia with large crystal protrusions.</p></tp:treatment-sec><tp:treatment-sec sec-type="description" id="SECID0EYECI"><title>Description.</title><p>
              <italic><tp:taxon-name><tp:taxon-name-part taxon-name-part-type="genus" reg="Basidiomata">Basidiomata</tp:taxon-name-part></tp:taxon-name></italic> annual, effused, resupinate, soft and fragile, arachnoid, loosely adnate and easily separable. Hymenophore smooth, hirsute due to numerous protruding large cystidia, yellowish. Margin thinning out, pruinose, adnate.</p><p>
              <italic>system</italic> monomitic. All septa with clamps. Subiculum thick, with interwoven richly branched hyphae 2–3 µm wide, thin-walled to slightly thick-walled, hyaline to yellowish, smooth or with sparse granulose encrustation. Subhymenium rather thick, up to 60 µm. Subhymenial hyphae richly branched, intricate, regular or occasionally slightly inflated, 2–4 µm wide, thin-walled, occasionally weakly encrusted by yellowish crystalline material. <italic><tp:taxon-name><tp:taxon-name-part taxon-name-part-type="genus" reg="Cystidia">Cystidia</tp:taxon-name-part></tp:taxon-name></italic> subulate, 80–105 × 4.5–6 µm including encrustation, projecting up to 65 µm, without basal swelling, terminal or pleural, with thick yellowish wall and outer hyaline crystalline sheath covering the whole cystidium except the small tapering or acuminate apex. Crystal protrusions on cystidium are large and clearly rectangular, arranged in longitudinal rows.</p><p>
              <italic>Basidia</italic> clavate to suburniform, 13–20 × 4–6 µm, thin-walled, with 4 sterigmata and a basal clamp, without encrustation or rarely with a slight crystalline crust at the base. <italic>Basidiospores</italic> fusiform, adaxial side convex, L= (8.1–)8.5–10.9(–11.7) µm, W=(2.5–)2.7–3.5(–3.7) µm, Q=(2.4–)2.6–3.6(–4.0), N=197/4, with minute apiculus, smooth, thin-walled, hyaline, negative in Melzer’s reagent. Tolerance limits for basidiospore length, width and length to width ratio in <italic><tp:taxon-name><tp:taxon-name-part taxon-name-part-type="genus" reg="Subulicystidium">S.</tp:taxon-name-part> <tp:taxon-name-part taxon-name-part-type="species" reg="robustius">robustius</tp:taxon-name-part></tp:taxon-name></italic>, based on 4 sequenced specimens, are provided in Table <xref ref-type="table" rid="T2">2</xref>.</p></tp:treatment-sec><tp:treatment-sec sec-type="material" id="SECID0EFGCI"><title>Additional specimens examined.</title><p>BRAZIL. Sao Paulo: Cananeia, Ilha do Cardoso, <named-content xmlns:xlink="http://www.w3.org/1999/xlink" content-type="dwc:verbatimCoordinates" xlink:type="simple"><named-content content-type="geo-json" specific-use="{&#34;type&#34;:&#34;Point&#34;,&#34;coordinates&#34;:[-47.961700,-25.133600]}" id="NCID0EOGCI" xlink:type="simple">-25.1336, -47.9617</named-content></named-content>, on dead wood, 2-5 Feb 1987, D.Pegler, K.Hjortstam &amp; L.Ryvarden (LR 24792 in O:F). COLOMBIA. Magdalena: Parque Nacional Tayrona, Estacion de Gairaca, 0-30 m, <named-content xmlns:xlink="http://www.w3.org/1999/xlink" content-type="dwc:verbatimCoordinates" xlink:type="simple"><named-content content-type="geo-json" specific-use="{&#34;type&#34;:&#34;Point&#34;,&#34;coordinates&#34;:[-74.106300,11.317000]}" id="NCID0EWGCI" xlink:type="simple">11.3170, -74.1063</named-content></named-content>, on dead wood, 12 Jun 1978, L.Ryvarden (LR 15791 in O:F 918494). COSTA RICA. Alajuela: Bijagua, Albergue Heliconias, Sendero Heliconias, 770 m, <named-content xmlns:xlink="http://www.w3.org/1999/xlink" content-type="dwc:verbatimCoordinates" xlink:type="simple"><named-content content-type="geo-json" specific-use="{&#34;type&#34;:&#34;Point&#34;,&#34;coordinates&#34;:[-85.045300,10.718100]}" id="NCID0E5GCI" xlink:type="simple">10.7181, -85.0453</named-content></named-content>, on log of angiosperm tree, 12 Jul 2001, K.-H.Larsson (KHL 11245 and 11259 in GB); San Ramon, Reserva Forestal Colonia Palmarena, 850 m., <named-content xmlns:xlink="http://www.w3.org/1999/xlink" content-type="dwc:verbatimCoordinates" xlink:type="simple"><named-content content-type="geo-json" specific-use="{&#34;type&#34;:&#34;Point&#34;,&#34;coordinates&#34;:[-84.566700,10.250000]}" id="NCID0EGHCI" xlink:type="simple">10.2500, -84.5667</named-content></named-content>, on dead wood, 14 Mar 1991, L.Horovitz (FO 42968 in TUB). ECUADOR. Orellana: Yasuni National Park, Yasuni Scientific Research Station, <named-content xmlns:xlink="http://www.w3.org/1999/xlink" content-type="dwc:verbatimCoordinates" xlink:type="simple"><named-content content-type="geo-json" specific-use="{&#34;type&#34;:&#34;Point&#34;,&#34;coordinates&#34;:[-76.395300,-0.685900]}" id="NCID0EOHCI" xlink:type="simple">-0.6859, -76.3953</named-content></named-content>, on dead wood, 9-12 Mar 2002, L.Ryvarden (LR 44667 in O:F 505981 and LR 44688 in O:F 505799). JAMAICA. Cornwall County: Trelawny parish, N of Crowlands, trail/road into park area, <named-content xmlns:xlink="http://www.w3.org/1999/xlink" content-type="dwc:verbatimCoordinates" xlink:type="simple"><named-content content-type="geo-json" specific-use="{&#34;type&#34;:&#34;Point&#34;,&#34;coordinates&#34;:[-77.651100,18.261100]}" id="NCID0EWHCI" xlink:type="simple">18.2611, -77.6511</named-content></named-content>, on stem of angiosperm tree, 10 Jun 1999, K.-H.Larsson (KHL 10661 in GB); Windsor Cave, along trail to Troy, <named-content xmlns:xlink="http://www.w3.org/1999/xlink" content-type="dwc:verbatimCoordinates" xlink:type="simple"><named-content content-type="geo-json" specific-use="{&#34;type&#34;:&#34;Point&#34;,&#34;coordinates&#34;:[-77.647200,18.356400]}" id="NCID0E5HCI" xlink:type="simple">18.3564, -77.6472</named-content></named-content>, on trunk of angiosperm tree, 13 Jun 1999, K.-H.Larsson (KHL 10780 and 10814 in GB). Surrey County: Portland parish, between reach and Ecclesdown hillside to the east, alt 500 m, <named-content xmlns:xlink="http://www.w3.org/1999/xlink" content-type="dwc:verbatimCoordinates" xlink:type="simple"><named-content content-type="geo-json" specific-use="{&#34;type&#34;:&#34;Point&#34;,&#34;coordinates&#34;:[-76.310800,18.043300]}" id="NCID0EGICI" xlink:type="simple">18.0433, -76.3108</named-content></named-content>, on of angiosperm trunk, 16 Jun 1999, K.-H.Larsson (KHL 10895 in GB). PUERTO RICO. Municipio Juana Diaz, Bosque Estatal Toro Negro, near DNR office, downstream from Road 143, <named-content xmlns:xlink="http://www.w3.org/1999/xlink" content-type="dwc:verbatimCoordinates" xlink:type="simple"><named-content content-type="geo-json" specific-use="{&#34;type&#34;:&#34;Point&#34;,&#34;coordinates&#34;:[-66.535600,18.153900]}" id="NCID0EOICI" xlink:type="simple">18.1539, -66.5356</named-content></named-content>, on dead wood, 24 Jun 1996, K.-H.Larsson (KHL 9381 in GB). Municipio Luquillo, Luquillo Mts, Bisley Experimental Watersheds, along the logging road, 215 m a.s.l., <named-content xmlns:xlink="http://www.w3.org/1999/xlink" content-type="dwc:verbatimCoordinates" xlink:type="simple"><named-content content-type="geo-json" specific-use="{&#34;type&#34;:&#34;Point&#34;,&#34;coordinates&#34;:[-65.746700,18.316100]}" id="NCID0EWICI" xlink:type="simple">18.3161, -65.7467</named-content></named-content>, on log of angiosperm tree, 6 Jun 1997, K.-H.Larsson (KHL 10039 in GB); Sabana, above Chicken Farm &amp; Rio Sabana, 70 m a.s.l., <named-content xmlns:xlink="http://www.w3.org/1999/xlink" content-type="dwc:verbatimCoordinates" xlink:type="simple"><named-content content-type="geo-json" specific-use="{&#34;type&#34;:&#34;Point&#34;,&#34;coordinates&#34;:[-65.734400,18.350000]}" id="NCID0E5ICI" xlink:type="simple">18.3500, -65.7344</named-content></named-content>, on log, 10 Jun 1998, K.-H.Larsson (KHL 10423 in GB). Municipio Maricao, Reserva Forestal Maricao, near Fish Hatchery, <named-content xmlns:xlink="http://www.w3.org/1999/xlink" content-type="dwc:verbatimCoordinates" xlink:type="simple"><named-content content-type="geo-json" specific-use="{&#34;type&#34;:&#34;Point&#34;,&#34;coordinates&#34;:[-66.993300,18.192200]}" id="NCID0EGJCI" xlink:type="simple">18.1922, -66.9933</named-content></named-content>, on decaying log of angiosperm tree, 25 Jun 1996, K.-H.Larsson (KHL 9454 in GB). Municipio Rio Grande, Luquillo Mts, El Verde Research Area, between Field Station and 16-hectare grid, 320-380 m, <named-content xmlns:xlink="http://www.w3.org/1999/xlink" content-type="dwc:verbatimCoordinates" xlink:type="simple"><named-content content-type="geo-json" specific-use="{&#34;type&#34;:&#34;Point&#34;,&#34;coordinates&#34;:[-65.817200,18.323300]}" id="NCID0EOJCI" xlink:type="simple">18.3233, -65.8172</named-content></named-content>, on log, 7 Jun 1998, K.-H.Larsson (KHL 10272 in GB); El Verde Research Area, lower part of 16-hectare grid, 345-360 m, <named-content xmlns:xlink="http://www.w3.org/1999/xlink" content-type="dwc:verbatimCoordinates" xlink:type="simple"><named-content content-type="geo-json" specific-use="{&#34;type&#34;:&#34;Point&#34;,&#34;coordinates&#34;:[-65.817200,18.323900]}" id="NCID0EWJCI" xlink:type="simple">18.3239, -65.8172</named-content></named-content>, on dead wood, 28 Jun 1996, K.-H.Larsson (KHL 9574 in GB). VENEZUELA. Estado Amazonas: Manapiare, Yutajé, <named-content xmlns:xlink="http://www.w3.org/1999/xlink" content-type="dwc:verbatimCoordinates" xlink:type="simple"><named-content content-type="geo-json" specific-use="{&#34;type&#34;:&#34;Point&#34;,&#34;coordinates&#34;:[-66.123600,5.614200]}" id="NCID0E5JCI" xlink:type="simple">5.6142, -66.1236</named-content></named-content>, on dead wood of angiosperm tree, 12-19 Apr 1998, L.Ryvarden (LR 40545 in O:F). Estado Aragua: Maracay, National Park Henri Pittier, Rancho Grande, <named-content xmlns:xlink="http://www.w3.org/1999/xlink" content-type="dwc:verbatimCoordinates" xlink:type="simple"><named-content content-type="geo-json" specific-use="{&#34;type&#34;:&#34;Point&#34;,&#34;coordinates&#34;:[-67.619000,10.380000]}" id="NCID0EGKCI" xlink:type="simple">10.3800, -67.6190</named-content></named-content>, on dead wood of angiosperm tree, 25 Apr 1998, L.Ryvarden (LR 40767 in O:F).</p></tp:treatment-sec><tp:treatment-sec sec-type="remarks" id="SECID0ELKCI"><title>Remarks on species.</title><p>Our data shows that the species is widespread in the Caribbean region and in South America. We were able to examine the specimen mentioned and illustrated from Costa Rica by <xref ref-type="bibr" rid="B33">Kisimova-Horovitz et al. (1997)</xref> under the name <italic><tp:taxon-name><tp:taxon-name-part taxon-name-part-type="genus" reg="Subulicystidium">S.</tp:taxon-name-part> <tp:taxon-name-part taxon-name-part-type="species" reg="naviculatum">naviculatum</tp:taxon-name-part></tp:taxon-name></italic> and re-identified it as <italic><tp:taxon-name><tp:taxon-name-part taxon-name-part-type="genus" reg="Subulicystidium">S.</tp:taxon-name-part> <tp:taxon-name-part taxon-name-part-type="species" reg="robustius">robustius</tp:taxon-name-part></tp:taxon-name></italic>.</p></tp:treatment-sec><tp:treatment-sec><!--Section generated to contain objects referenced in tp:taxon-treatment.--><fig id="F3" position="float" orientation="portrait"><label>Figure 3.</label><caption><p>Species of <italic><tp:taxon-name><tp:taxon-name-part taxon-name-part-type="genus" reg="Subulicystidium">Subulicystidium</tp:taxon-name-part></tp:taxon-name></italic> with broad fusiform basidiospores. <italic><tp:taxon-name><tp:taxon-name-part taxon-name-part-type="genus" reg="Subulicystidium">Subulicystidium</tp:taxon-name-part> <tp:taxon-name-part taxon-name-part-type="species" reg="naviculatum">naviculatum</tp:taxon-name-part></tp:taxon-name></italic> (GB:KHL 11566): <bold>a, b</bold> hymenium and basidiospores. <italic><tp:taxon-name><tp:taxon-name-part taxon-name-part-type="genus" reg="Subulicystidium">Subulicystidium</tp:taxon-name-part> <tp:taxon-name-part taxon-name-part-type="species" reg="ryvardenii">ryvardenii</tp:taxon-name-part></tp:taxon-name></italic> (LR 8860/b in O:F 909583, holotype): <bold>c, d</bold> cystidia <bold>e</bold> basidiospores. <italic><tp:taxon-name><tp:taxon-name-part taxon-name-part-type="genus" reg="Subulicystidium">Subulicystidium</tp:taxon-name-part> <tp:taxon-name-part taxon-name-part-type="species" reg="robustius">robustius</tp:taxon-name-part></tp:taxon-name></italic> (GB:KHL 10813, holotype): <bold>f, g</bold> cystidia in hymenium <bold>h</bold> basidiospores. All preparations done in 3% aqueous solution of potassium hydroxide (KOH) mixed with 1% aqueous solution of Phloxine. All scale bars equal 10 µm.</p></caption><graphic xmlns:xlink="http://www.w3.org/1999/xlink" xlink:href="mycokeys-35-041-g003.jpg" position="float" orientation="portrait" xlink:type="simple" id="oo_213724.jpg"/></fig><fig id="F10" position="float" orientation="portrait"><label>Figure 10.</label><caption><p>Basidiospore shape and size in all studied species of <italic><tp:taxon-name><tp:taxon-name-part taxon-name-part-type="genus" reg="Subulicystidium">Subulicystidium</tp:taxon-name-part></tp:taxon-name></italic>. Each species is illustrated by a single specimen and herbarium codes are indicated on the figure.</p></caption><graphic xmlns:xlink="http://www.w3.org/1999/xlink" xlink:href="mycokeys-35-041-g010.jpg" position="float" orientation="portrait" xlink:type="simple" id="oo_213733.jpg"/></fig><table-wrap id="T2" position="float" orientation="portrait"><label>Table 2.</label><caption><p>90% tolerance limits defined for the 90% probability level for the mean basidiospore length, width and length to width ratio for <italic><tp:taxon-name><tp:taxon-name-part taxon-name-part-type="genus" reg="Subulicystidium">Subulicystidium</tp:taxon-name-part></tp:taxon-name></italic> species with at least 3 sequenced specimens. The following specimens were used to estimate tolerance limits for species: <italic><tp:taxon-name><tp:taxon-name-part taxon-name-part-type="genus" reg="Subulicystidium">Subulicystidium</tp:taxon-name-part> <tp:taxon-name-part taxon-name-part-type="species" reg="fusisporum">fusisporum</tp:taxon-name-part></tp:taxon-name></italic>: GB:KHL 9093, 10360 and 12761; <italic><tp:taxon-name><tp:taxon-name-part taxon-name-part-type="genus" reg="Subulicystidium">S.</tp:taxon-name-part> <tp:taxon-name-part taxon-name-part-type="species" reg="harpagum">harpagum</tp:taxon-name-part></tp:taxon-name></italic>: GB:KHL 10733, O:F:LR 15736, KAS:L 0244 and 1726a; <italic><tp:taxon-name><tp:taxon-name-part taxon-name-part-type="genus" reg="Subulicystidium">S.</tp:taxon-name-part> <tp:taxon-name-part taxon-name-part-type="species" reg="parvisporum">parvisporum</tp:taxon-name-part></tp:taxon-name></italic>: KAS:GEL 5032, KAS:L 0140 and 1226 and LY 12750; <italic><tp:taxon-name><tp:taxon-name-part taxon-name-part-type="genus" reg="Subulicystidium">S.</tp:taxon-name-part> <tp:taxon-name-part taxon-name-part-type="species" reg="robustius">robustius</tp:taxon-name-part></tp:taxon-name></italic>: GB:KHL 10039, 10272, 10780 and 10813.</p></caption><table id="TID0EBBBG" rules="all"><tbody><tr><th rowspan="2" colspan="1">Measurement type</th><th rowspan="2" colspan="1">Estimate</th><th rowspan="1" colspan="4">Species</th></tr><tr><th rowspan="1" colspan="1">
                      <italic><tp:taxon-name><tp:taxon-name-part taxon-name-part-type="genus" reg="Subulicystidium">Subulicystidium</tp:taxon-name-part> <tp:taxon-name-part taxon-name-part-type="species" reg="fusisporum">fusisporum</tp:taxon-name-part></tp:taxon-name></italic>
                    </th><th rowspan="1" colspan="1">
                      <italic><tp:taxon-name><tp:taxon-name-part taxon-name-part-type="genus" reg="Subulicystidium">Subulicystidium</tp:taxon-name-part> <tp:taxon-name-part taxon-name-part-type="species" reg="harpagum">harpagum</tp:taxon-name-part></tp:taxon-name></italic>
                    </th><th rowspan="1" colspan="1">
                      <italic><tp:taxon-name><tp:taxon-name-part taxon-name-part-type="genus" reg="Subulicystidium">Subulicystidium</tp:taxon-name-part> <tp:taxon-name-part taxon-name-part-type="species" reg="parvisporum">parvisporum</tp:taxon-name-part></tp:taxon-name></italic>
                    </th><th rowspan="1" colspan="1">
                      <italic><tp:taxon-name><tp:taxon-name-part taxon-name-part-type="genus" reg="Subulicystidium">Subulicystidium</tp:taxon-name-part> <tp:taxon-name-part taxon-name-part-type="species" reg="robustius">robustius</tp:taxon-name-part></tp:taxon-name></italic>
                    </th></tr><tr><td rowspan="3" colspan="1">Spore length, µm</td><td rowspan="1" colspan="1">Sample mean</td><td rowspan="1" colspan="1">11.78</td><td rowspan="1" colspan="1">6.74</td><td rowspan="1" colspan="1">5.61</td><td rowspan="1" colspan="1">9.78</td></tr><tr><td rowspan="1" colspan="1">Lower limit of 90% tolerance interval</td><td rowspan="1" colspan="1">9.64</td><td rowspan="1" colspan="1">4.34</td><td rowspan="1" colspan="1">4.78</td><td rowspan="1" colspan="1">7.81</td></tr><tr><td rowspan="1" colspan="1">Upper limit of 90% tolerance interval</td><td rowspan="1" colspan="1">13.92</td><td rowspan="1" colspan="1">9.13</td><td rowspan="1" colspan="1">6.43</td><td rowspan="1" colspan="1">11.75</td></tr><tr><td rowspan="3" colspan="1">Spore width, µm</td><td rowspan="1" colspan="1">Sample mean</td><td rowspan="1" colspan="1">2.92</td><td rowspan="1" colspan="1">2.6</td><td rowspan="1" colspan="1">2.51</td><td rowspan="1" colspan="1">3.00</td></tr><tr><td rowspan="1" colspan="1">Lower limit of 90% tolerance interval</td><td rowspan="1" colspan="1">1.65</td><td rowspan="1" colspan="1">1.62</td><td rowspan="1" colspan="1">2.06</td><td rowspan="1" colspan="1">2.44</td></tr><tr><td rowspan="1" colspan="1">Upper limit of 90% tolerance interval</td><td rowspan="1" colspan="1">4.19</td><td rowspan="1" colspan="1">3.58</td><td rowspan="1" colspan="1">2.95</td><td rowspan="1" colspan="1">3.57</td></tr><tr><td rowspan="3" colspan="1">Spore length/width ratio</td><td rowspan="1" colspan="1">Sample mean</td><td rowspan="1" colspan="1">4.09</td><td rowspan="1" colspan="1">2.63</td><td rowspan="1" colspan="1">2.25</td><td rowspan="1" colspan="1">3.27</td></tr><tr><td rowspan="1" colspan="1">Lower limit of 90% tolerance interval</td><td rowspan="1" colspan="1">1.89</td><td rowspan="1" colspan="1">0.83</td><td rowspan="1" colspan="1">1.91</td><td rowspan="1" colspan="1">2.52</td></tr><tr><td rowspan="1" colspan="1">Upper limit of 90% tolerance interval</td><td rowspan="1" colspan="1">6.28</td><td rowspan="1" colspan="1">4.42</td><td rowspan="1" colspan="1">2.59</td><td rowspan="1" colspan="1">4.02</td></tr></tbody></table></table-wrap></tp:treatment-sec><ref-list><ref id="B33"><mixed-citation xmlns:xlink="http://www.w3.org/1999/xlink" xlink:type="simple">
          <person-group><name name-style="western"><surname>Kisimova-Horovitz</surname><given-names>L</given-names></name><name name-style="western"><surname>Oberwinkler</surname><given-names>F</given-names></name><name name-style="western"><surname>Gómez-Pignataro</surname><given-names>LD</given-names></name></person-group> (<year>1997</year>) <article-title>Basidiomicetos resupinados de Costa Rica. <italic><tp:taxon-name><tp:taxon-name-part taxon-name-part-type="genus">Litschauerella</tp:taxon-name-part></tp:taxon-name></italic>, <tp:taxon-name><tp:taxon-name-part taxon-name-part-type="genus">Subulicystidium</tp:taxon-name-part></tp:taxon-name> y <italic><tp:taxon-name><tp:taxon-name-part taxon-name-part-type="genus">Tubulicium</tp:taxon-name-part></tp:taxon-name></italic> (<tp:taxon-name><tp:taxon-name-part taxon-name-part-type="family">Corticiaceae</tp:taxon-name-part></tp:taxon-name> sl). Resupinate basidiomycetes from Costa Rica. <italic><tp:taxon-name><tp:taxon-name-part taxon-name-part-type="genus">Litschauerella</tp:taxon-name-part></tp:taxon-name></italic>, <tp:taxon-name><tp:taxon-name-part taxon-name-part-type="genus">Subulicystidium</tp:taxon-name-part></tp:taxon-name> and <italic><tp:taxon-name><tp:taxon-name-part taxon-name-part-type="genus">Tubulicium</tp:taxon-name-part></tp:taxon-name></italic> (<tp:taxon-name><tp:taxon-name-part taxon-name-part-type="family">Corticiaceae</tp:taxon-name-part></tp:taxon-name> sl). Revista de Biología Tropical.</article-title> <volume>45</volume>: <fpage>1311</fpage>–<lpage>1325</lpage>.</mixed-citation></ref></ref-list></tp:taxon-treatment>
