# Supplementary material for: Short-spored Subulicystidium (Trechisporales, Basidiomycota): high morphological diversity and only partly clear species boundaries
Source: MycoKeys. 2018 Jun 27;(35):41–99. doi: 10.3897/mycokeys.35.25678 (PMC6031700; doi:10.3897/mycokeys.35.25678)
Supplement: XML Treatment for Subulicystidium ryvardenii [file mycokeys.35.25678-treatment10.xml]

<!DOCTYPE tp:taxon-treatment
  PUBLIC "-//TaxonX//DTD Taxonomic Treatment Publishing DTD v0 20100105//EN" "tax-treatment-NSO.dtd">
<tp:taxon-treatment xmlns:tp="http://www.plazi.org/taxpub"><tp:treatment-meta><kwd-group><label>Taxon classification</label><kwd><named-content xmlns:xlink="http://www.w3.org/1999/xlink" content-type="kingdom">Fungi</named-content></kwd><kwd><named-content xmlns:xlink="http://www.w3.org/1999/xlink" content-type="order">Trechisporales</named-content></kwd><kwd><named-content xmlns:xlink="http://www.w3.org/1999/xlink" content-type="family">Hydnodontaceae</named-content></kwd></kwd-group><mixed-citation publication-type="journal"><person-group><name><surname>Ordynets</surname><given-names>Alexander</given-names></name><name><surname>Scherf</surname><given-names>David</given-names></name><name><surname>Pansegrau</surname><given-names>Felix</given-names></name><name><surname>Denecke</surname><given-names>Jonathan</given-names></name><name><surname>Lysenko</surname><given-names>Ludmila</given-names></name><name><surname>Larsson</surname><given-names>Karl-Henrik</given-names></name><name><surname>Langer</surname><given-names>Ewald</given-names></name></person-group><article-title>Short-spored <italic><tp:taxon-name><tp:taxon-name-part taxon-name-part-type="genus" reg="Subulicystidium">Subulicystidium</tp:taxon-name-part></tp:taxon-name></italic> (<tp:taxon-name><tp:taxon-name-part taxon-name-part-type="order">Trechisporales</tp:taxon-name-part></tp:taxon-name>, <tp:taxon-name><tp:taxon-name-part taxon-name-part-type="phylum">Basidiomycota</tp:taxon-name-part></tp:taxon-name>): high morphological diversity and only partly clear species boundaries</article-title><source>MycoKeys</source><day>27</day><month>6</month><year>2018</year><volume>2018</volume><issue>35</issue><fpage>41</fpage><lpage>99</lpage><pub-id pub-id-type="doi">10.3897/mycokeys.35.25678</pub-id></mixed-citation></tp:treatment-meta><tp:nomenclature><tp:taxon-name>
              <tp:taxon-name-part taxon-name-part-type="genus" reg="Subulic">Subulicystidium</tp:taxon-name-part>
              <tp:taxon-name-part taxon-name-part-type="species" reg="ryvardenii">ryvardenii</tp:taxon-name-part>
            </tp:taxon-name><tp:taxon-authority>Ordynets &amp; K.H.Larss.</tp:taxon-authority><tp:taxon-status xmlns:xlink="http://www.w3.org/1999/xlink" xlink:type="simple">sp. nov.</tp:taxon-status><xref ref-type="fig" rid="F3">Figs 3c–e</xref><xref ref-type="fig" rid="F10">; 10b</xref></tp:nomenclature><tp:treatment-sec sec-type="diagnosis" id="SECID0E6MCI"><title>Diagnosis.</title><p>Species with fusiform basidiospores with the width range 3.5–4.2 µm, halfway between the width ranges of <italic><tp:taxon-name><tp:taxon-name-part taxon-name-part-type="genus" reg="Subulicystidium">Subulicystidium</tp:taxon-name-part> <tp:taxon-name-part taxon-name-part-type="species" reg="robustius">robustius</tp:taxon-name-part></tp:taxon-name></italic> K.H. Larss. &amp; Ordynets and <italic><tp:taxon-name><tp:taxon-name-part taxon-name-part-type="genus" reg="Subulicystidium">S.</tp:taxon-name-part> <tp:taxon-name-part taxon-name-part-type="species" reg="naviculatum">naviculatum</tp:taxon-name-part></tp:taxon-name></italic> Oberw.</p></tp:treatment-sec><tp:treatment-sec sec-type="material" id="SECID0E2NCI"><title>Type.</title><p>ETHIOPIA. Arussi: Munessa Forest east of Lake Lagano, <named-content xmlns:xlink="http://www.w3.org/1999/xlink" content-type="dwc:verbatimCoordinates" xlink:type="simple"><named-content content-type="geo-json" specific-use="{&#34;type&#34;:&#34;Point&#34;,&#34;coordinates&#34;:[38.916700,7.583300]}" id="NCID0EEOCI" xlink:type="simple">7.5833, 38.9167</named-content></named-content>, on dead wood, 10 Jan 1973, L.Ryvarden (LR 8860/b in O:F 909583).</p></tp:treatment-sec><tp:treatment-sec sec-type="etymology" id="SECID0EJOCI"><title>Etymology.</title><p>
              <italic>ryvardenii</italic>, named after Leif Ryvarden, a Norwegian mycologist, enthusiastic explorer of the tropical fungal diversity and collector of the type specimen.</p></tp:treatment-sec><tp:treatment-sec sec-type="description" id="SECID0EROCI"><title>Description.</title><p>
              <italic><tp:taxon-name><tp:taxon-name-part taxon-name-part-type="genus" reg="Basidiomata">Basidiomata</tp:taxon-name-part></tp:taxon-name></italic> annual, effused, resupinate, soft and fragile, arachnoid, thin, loosely adnate. Hymenophore smooth, hirsute due to numerous large protruding cystidia, yellowish. Margin thinning out, adnate.</p><p>
              <italic>system</italic> monomitic. All septa with clamps. Subiculum thin, with loosely interwoven richly branched hyphae 3–4 µm wide, thin-walled to slightly thick-walled, hyaline and smooth. Subhymenium weakly developed, with hyphae 3–4 µm wide, loosely arranged, slightly thick-walled and often covered with a hyaline crystal sheath. <italic><tp:taxon-name><tp:taxon-name-part taxon-name-part-type="genus" reg="Cystidia">Cystidia</tp:taxon-name-part></tp:taxon-name></italic> subulate, 65–115 × 4.5–6 µm including encrustation, projecting up to 50 µm, with or without a slight basal swelling (up to 6.5 µm diam.), terminal, with thick hyaline cell wall and an outer hyaline crystal sheath covering the whole cystidium except the tapering, thin-walled apex. Crystal protrusions on cystidium are large and mostly rounded and sparsely arranged in longitudinal rows.</p><p>
              <italic>Basidia</italic> subclavate to suburniform, 15–20 × 4–5 µm, thin-walled, with 4 sterigmata and a basal clamp, often with a hyaline crystal collar at the base. <italic>Basidiospores</italic> broadly fusiform, L=(8.5–)8.7–11.2(–11.6) µm, W= 3.5–4.2(–4.4) µm, Q=(2.3–)2.4–3.0(–3.2), N=31/1, with minute apiculus, smooth, thin-walled, hyaline, occasionally with oil drops, negative in Melzer’s reagent.</p></tp:treatment-sec><tp:treatment-sec sec-type="remarks" id="SECID0EPPCI"><title>Remarks on species.</title><p>With its hirsute hymenium which has numerous large cystidia, the species is similar to <italic><tp:taxon-name><tp:taxon-name-part taxon-name-part-type="genus" reg="Subulicystidium">S.</tp:taxon-name-part> <tp:taxon-name-part taxon-name-part-type="species" reg="robustius">robustius</tp:taxon-name-part></tp:taxon-name></italic>, but differs by broader basidiospores and more rounded single crystals on cystidia.</p></tp:treatment-sec><tp:treatment-sec><!--Section generated to contain objects referenced in tp:taxon-treatment.--><fig id="F3" position="float" orientation="portrait"><label>Figure 3.</label><caption><p>Species of <italic><tp:taxon-name><tp:taxon-name-part taxon-name-part-type="genus" reg="Subulicystidium">Subulicystidium</tp:taxon-name-part></tp:taxon-name></italic> with broad fusiform basidiospores. <italic><tp:taxon-name><tp:taxon-name-part taxon-name-part-type="genus" reg="Subulicystidium">Subulicystidium</tp:taxon-name-part> <tp:taxon-name-part taxon-name-part-type="species" reg="naviculatum">naviculatum</tp:taxon-name-part></tp:taxon-name></italic> (GB:KHL 11566): <bold>a, b</bold> hymenium and basidiospores. <italic><tp:taxon-name><tp:taxon-name-part taxon-name-part-type="genus" reg="Subulicystidium">Subulicystidium</tp:taxon-name-part> <tp:taxon-name-part taxon-name-part-type="species" reg="ryvardenii">ryvardenii</tp:taxon-name-part></tp:taxon-name></italic> (LR 8860/b in O:F 909583, holotype): <bold>c, d</bold> cystidia <bold>e</bold> basidiospores. <italic><tp:taxon-name><tp:taxon-name-part taxon-name-part-type="genus" reg="Subulicystidium">Subulicystidium</tp:taxon-name-part> <tp:taxon-name-part taxon-name-part-type="species" reg="robustius">robustius</tp:taxon-name-part></tp:taxon-name></italic> (GB:KHL 10813, holotype): <bold>f, g</bold> cystidia in hymenium <bold>h</bold> basidiospores. All preparations done in 3% aqueous solution of potassium hydroxide (KOH) mixed with 1% aqueous solution of Phloxine. All scale bars equal 10 µm.</p></caption><graphic xmlns:xlink="http://www.w3.org/1999/xlink" xlink:href="mycokeys-35-041-g003.jpg" position="float" orientation="portrait" xlink:type="simple" id="oo_213724.jpg"/></fig><fig id="F10" position="float" orientation="portrait"><label>Figure 10.</label><caption><p>Basidiospore shape and size in all studied species of <italic><tp:taxon-name><tp:taxon-name-part taxon-name-part-type="genus" reg="Subulicystidium">Subulicystidium</tp:taxon-name-part></tp:taxon-name></italic>. Each species is illustrated by a single specimen and herbarium codes are indicated on the figure.</p></caption><graphic xmlns:xlink="http://www.w3.org/1999/xlink" xlink:href="mycokeys-35-041-g010.jpg" position="float" orientation="portrait" xlink:type="simple" id="oo_213733.jpg"/></fig></tp:treatment-sec></tp:taxon-treatment>
