# Supplementary material for: Short-spored Subulicystidium (Trechisporales, Basidiomycota): high morphological diversity and only partly clear species boundaries
Source: MycoKeys. 2018 Jun 27;(35):41–99. doi: 10.3897/mycokeys.35.25678 (PMC6031700; doi:10.3897/mycokeys.35.25678)
Supplement: XML Treatment for Subulicystidium tedersooi [file mycokeys.35.25678-treatment11.xml]

<!DOCTYPE tp:taxon-treatment
  PUBLIC "-//TaxonX//DTD Taxonomic Treatment Publishing DTD v0 20100105//EN" "tax-treatment-NSO.dtd">
<tp:taxon-treatment xmlns:tp="http://www.plazi.org/taxpub"><tp:treatment-meta><kwd-group><label>Taxon classification</label><kwd><named-content xmlns:xlink="http://www.w3.org/1999/xlink" content-type="kingdom">Fungi</named-content></kwd><kwd><named-content xmlns:xlink="http://www.w3.org/1999/xlink" content-type="order">Trechisporales</named-content></kwd><kwd><named-content xmlns:xlink="http://www.w3.org/1999/xlink" content-type="family">Hydnodontaceae</named-content></kwd></kwd-group><mixed-citation publication-type="journal"><person-group><name><surname>Ordynets</surname><given-names>Alexander</given-names></name><name><surname>Scherf</surname><given-names>David</given-names></name><name><surname>Pansegrau</surname><given-names>Felix</given-names></name><name><surname>Denecke</surname><given-names>Jonathan</given-names></name><name><surname>Lysenko</surname><given-names>Ludmila</given-names></name><name><surname>Larsson</surname><given-names>Karl-Henrik</given-names></name><name><surname>Langer</surname><given-names>Ewald</given-names></name></person-group><article-title>Short-spored <italic><tp:taxon-name><tp:taxon-name-part taxon-name-part-type="genus" reg="Subulicystidium">Subulicystidium</tp:taxon-name-part></tp:taxon-name></italic> (<tp:taxon-name><tp:taxon-name-part taxon-name-part-type="order">Trechisporales</tp:taxon-name-part></tp:taxon-name>, <tp:taxon-name><tp:taxon-name-part taxon-name-part-type="phylum">Basidiomycota</tp:taxon-name-part></tp:taxon-name>): high morphological diversity and only partly clear species boundaries</article-title><source>MycoKeys</source><day>27</day><month>6</month><year>2018</year><volume>2018</volume><issue>35</issue><fpage>41</fpage><lpage>99</lpage><pub-id pub-id-type="doi">10.3897/mycokeys.35.25678</pub-id></mixed-citation></tp:treatment-meta><tp:nomenclature><tp:taxon-name>
              <tp:taxon-name-part taxon-name-part-type="genus" reg="Subulicystidium">Subulicystidium</tp:taxon-name-part>
              <tp:taxon-name-part taxon-name-part-type="species" reg="beribelo">tedersooi</tp:taxon-name-part>
            </tp:taxon-name><tp:taxon-authority>Ordynets, Scherf &amp; Langer</tp:taxon-authority><tp:taxon-status xmlns:xlink="http://www.w3.org/1999/xlink" xlink:type="simple">sp. nov.</tp:taxon-status><xref ref-type="fig" rid="F4">Figs 4g, h</xref><xref ref-type="fig" rid="F10">; 10f</xref></tp:nomenclature><tp:treatment-sec sec-type="diagnosis" id="SECID0EQRCI"><title>Diagnosis.</title><p>Species with particularly narrow fusiform basidiospores, 8.5–11.5 × 2–2.5 µm and long, 85–125 µm, regularly encrusted cystidia.</p></tp:treatment-sec><tp:treatment-sec sec-type="material" id="SECID0EVRCI"><title>Type.</title><p>VIETNAM. Ninh Bình Province: Cuc Phuong National Park, sampling area G2906, <named-content xmlns:xlink="http://www.w3.org/1999/xlink" content-type="dwc:verbatimCoordinates" xlink:type="simple"><named-content content-type="geo-json" specific-use="{&#34;type&#34;:&#34;Point&#34;,&#34;coordinates&#34;:[105.602600,20.350000]}" id="NCID0E5RCI" xlink:type="simple">20.3500, 105.6026</named-content></named-content>, on fallen decayed twig, 15 Oct 2012, L.Tedersoo (TU 110894).</p></tp:treatment-sec><tp:treatment-sec sec-type="etymology" id="SECID0EDSCI"><title>Etymology.</title><p>
              <italic>tedersooi</italic>, named after Leho Tedersoo, an Estonian mycologist, the vigorous explorer of the global soil fungal diversity and collector of the type specimen.</p></tp:treatment-sec><tp:treatment-sec sec-type="description" id="SECID0ELSCI"><title>Description.</title><p>
              <italic><tp:taxon-name><tp:taxon-name-part taxon-name-part-type="genus" reg="Basidiomata">Basidiomata</tp:taxon-name-part></tp:taxon-name></italic> annual, effused, resupinate, soft and fragile, arachnoid, thin, loosely adnate. Hymenophore smooth, finely velutinous due to numerous protruding cystidia, whitish. Margin thinning out, adnate.</p><p>
              <italic>system</italic> monomitic. All septa with clamps. Subicular and subhymenial layer weakly differentiated, consisting of richly branched hyphae 2–3 µm wide, thin-walled, with rough surface due to a subinvisible hyaline crystal sheath. <italic><tp:taxon-name><tp:taxon-name-part taxon-name-part-type="genus" reg="Cystidia">Cystidia</tp:taxon-name-part></tp:taxon-name></italic> subulate, 85–125 × 4.5–5 µm, usually without basal swelling, terminal, with thick hyaline cell wall and an outer hyaline crystal sheath covering the whole cystidium except the acuminate apex. Crystal protrusions on cystidium are rectangular, moderately large, regularly arranged in longitudinal rows.</p><p>
              <italic>Basidia</italic> suburniform to cylindrical, 9–13 × 4.5–5, thin-walled, with 4 sterigmata and a basal clamp, occasionally with a thin hyaline crystal collar at the base. <italic>Basidiospores</italic> narrowly fusiform, L=(7.9–)8.4–11.5(–11.8) µm, W=(1.9–)2.1–2.6(–2.8) µm, Q=(3.4–)3.5–5.0(–5.7), N=81/2, with straight to slightly curved base, thin-walled, often with two large or many smaller oil drops, negative in Melzer’s reagent.</p></tp:treatment-sec><tp:treatment-sec sec-type="material" id="SECID0EJTCI"><title>Additional specimens examined.</title><p>VIETNAM. Ninh Bình Province: Cuc Phuong National Park, sampling area G2906, <named-content xmlns:xlink="http://www.w3.org/1999/xlink" content-type="dwc:verbatimCoordinates" xlink:type="simple"><named-content content-type="geo-json" specific-use="{&#34;type&#34;:&#34;Point&#34;,&#34;coordinates&#34;:[105.602600,20.350000]}" id="NCID0ESTCI" xlink:type="simple">20.3500, 105.6026</named-content></named-content>, on fallen decayed twig, 15 Oct 2012, L.Tedersoo (TU 110895).</p></tp:treatment-sec><tp:treatment-sec sec-type="remarks" id="SECID0EXTCI"><title>Remarks on species.</title><p>The narrow spores of <italic><tp:taxon-name><tp:taxon-name-part taxon-name-part-type="genus" reg="Subulicystidium">S.</tp:taxon-name-part> <tp:taxon-name-part taxon-name-part-type="species" reg="tedersooi">tedersooi</tp:taxon-name-part></tp:taxon-name></italic> are comparable in width only with <italic><tp:taxon-name><tp:taxon-name-part taxon-name-part-type="genus" reg="Subulicystidium">S.</tp:taxon-name-part> <tp:taxon-name-part taxon-name-part-type="species" reg="perlongisporum">perlongisporum</tp:taxon-name-part></tp:taxon-name></italic> (see Fig. <xref ref-type="fig" rid="F10">10f</xref> vs. 10j). However, the spore length of two species drastically differs: 8.4–11.5 µm in <italic><tp:taxon-name><tp:taxon-name-part taxon-name-part-type="genus" reg="Subulicystidium">S.</tp:taxon-name-part> <tp:taxon-name-part taxon-name-part-type="species" reg="tedersooi">tedersooi</tp:taxon-name-part></tp:taxon-name></italic> vs. 17–25 µm in <italic><tp:taxon-name><tp:taxon-name-part taxon-name-part-type="genus" reg="Subulicystidium">S.</tp:taxon-name-part> <tp:taxon-name-part taxon-name-part-type="species" reg="perlongisporum">perlongisporum</tp:taxon-name-part></tp:taxon-name></italic> (<xref ref-type="bibr" rid="B3">Boidin and Gilles 1988</xref>). <italic><tp:taxon-name><tp:taxon-name-part taxon-name-part-type="genus" reg="Subulicystidium">S.</tp:taxon-name-part> <tp:taxon-name-part taxon-name-part-type="species" reg="tedersooi">tedersooi</tp:taxon-name-part></tp:taxon-name></italic> also has shorter basidiospores and longer cystidia than its sister species <italic><tp:taxon-name><tp:taxon-name-part taxon-name-part-type="genus" reg="Subulicystidium">S.</tp:taxon-name-part> <tp:taxon-name-part taxon-name-part-type="species" reg="fusisporum">fusisporum</tp:taxon-name-part></tp:taxon-name></italic> (see Figs <xref ref-type="fig" rid="F4">4</xref>, <xref ref-type="fig" rid="F10">10</xref> and <xref ref-type="fig" rid="F11">11</xref> for spore and cystidia comparisons and Figs <xref ref-type="fig" rid="F12">12</xref>–<xref ref-type="fig" rid="F14">14</xref> for phylogenetic inference).</p></tp:treatment-sec><tp:treatment-sec><!--Section generated to contain objects referenced in tp:taxon-treatment.--><fig id="F4" position="float" orientation="portrait"><label>Figure 4.</label><caption><p>Species of <italic><tp:taxon-name><tp:taxon-name-part taxon-name-part-type="genus" reg="Subulicystidium">Subulicystidium</tp:taxon-name-part></tp:taxon-name></italic> with narrow fusiform basidiospores. <italic><tp:taxon-name><tp:taxon-name-part taxon-name-part-type="genus" reg="Subulicystidium">Subulicystidium</tp:taxon-name-part> <tp:taxon-name-part taxon-name-part-type="species" reg="fusisporum">fusisporum</tp:taxon-name-part></tp:taxon-name></italic> (GB:KHL 10360, holotype): <bold>a</bold> cystidia <bold>b</bold> crystalline encrustation of hymenium <bold>c</bold> basidiospores. <italic><tp:taxon-name><tp:taxon-name-part taxon-name-part-type="genus" reg="Subulicystidium">Subulicystidium</tp:taxon-name-part> <tp:taxon-name-part taxon-name-part-type="species" reg="inornatum">inornatum</tp:taxon-name-part></tp:taxon-name></italic> (GB:KHL 10444, holotype): <bold>d</bold> cystidia <bold>e</bold> young hymenium with slight overall encrustation <bold>f</bold> basidiospores. <italic><tp:taxon-name><tp:taxon-name-part taxon-name-part-type="genus" reg="Subulicystidium">Subulicystidium</tp:taxon-name-part> <tp:taxon-name-part taxon-name-part-type="species" reg="tedersooi">tedersooi</tp:taxon-name-part></tp:taxon-name></italic> (TU 110894, holotype): <bold>g</bold> cystidia, h basidiospores. All preparations done in 3% aqueous solution of potassium hydroxide (KOH) mixed with 1% aqueous solution of Phloxine. All scale bars equal 10 µm.</p></caption><graphic xmlns:xlink="http://www.w3.org/1999/xlink" xlink:href="mycokeys-35-041-g004.jpg" position="float" orientation="portrait" xlink:type="simple" id="oo_213725.jpg"/></fig><fig id="F10" position="float" orientation="portrait"><label>Figure 10.</label><caption><p>Basidiospore shape and size in all studied species of <italic><tp:taxon-name><tp:taxon-name-part taxon-name-part-type="genus" reg="Subulicystidium">Subulicystidium</tp:taxon-name-part></tp:taxon-name></italic>. Each species is illustrated by a single specimen and herbarium codes are indicated on the figure.</p></caption><graphic xmlns:xlink="http://www.w3.org/1999/xlink" xlink:href="mycokeys-35-041-g010.jpg" position="float" orientation="portrait" xlink:type="simple" id="oo_213733.jpg"/></fig><fig id="F11" position="float" orientation="portrait"><label>Figure 11.</label><caption><p>Basidiospore size range in the short-spored species of <italic><tp:taxon-name><tp:taxon-name-part taxon-name-part-type="genus" reg="Subulicystidium">Subulicystidium</tp:taxon-name-part></tp:taxon-name></italic>. Only measurements from sequenced or important historical collections were included in calculations (in total 67 specimens, 2840 basidiospores). Boxes (with median inside) delimit the range between 5% and 95% data quantiles, while the whiskers show minimum and maximum values without considering outliers (see Materials and Methods for details on excluding outliers). If more than one sequenced specimen was available for species, raw measurements without outliers were pooled to calculate basidiospore size range of the species. In <italic><tp:taxon-name><tp:taxon-name-part taxon-name-part-type="genus" reg="Subulicystidium">S.</tp:taxon-name-part> <tp:taxon-name-part taxon-name-part-type="species" reg="brachysporum">brachysporum</tp:taxon-name-part></tp:taxon-name></italic>, the capital “B” following epithet means morphological species concept following <xref ref-type="bibr" rid="B3">Boidin and Gilles (1988)</xref>, while “T” means the species as described by <xref ref-type="bibr" rid="B74">Talbot (1958)</xref>.</p></caption><graphic xmlns:xlink="http://www.w3.org/1999/xlink" xlink:href="mycokeys-35-041-g011.jpg" position="float" orientation="portrait" xlink:type="simple" id="oo_213734.jpg"/></fig><fig id="F12" position="float" orientation="portrait"><label>Figure 12.</label><caption><p>Phylogenetic relationship of <italic><tp:taxon-name><tp:taxon-name-part taxon-name-part-type="genus" reg="Subulicystidium">Subulicystidium</tp:taxon-name-part></tp:taxon-name></italic> based on <abbrev xmlns:xlink="http://www.w3.org/1999/xlink" xlink:title="internal transcribed spacer" id="ABBRID0EN2DK" xlink:type="simple">ITS</abbrev> nrDNA sequences. 50% majority-rule consensus tree from Bayesian analysis is shown, with posterior probabilities above the branches and bootstrap support values from the maximum likelihood estimation below the branches. Tips of the tree are annotated according to morphological identification and marked with colours in non-monophyletic taxa (see legend). In the legend, the capital “B” following epithet in <italic><tp:taxon-name><tp:taxon-name-part taxon-name-part-type="genus" reg="Subulicystidium">S.</tp:taxon-name-part> <tp:taxon-name-part taxon-name-part-type="species" reg="brachysporum">brachysporum</tp:taxon-name-part></tp:taxon-name></italic> means morphological species concept following <xref ref-type="bibr" rid="B3">Boidin and Gilles (1988)</xref>, while “T” means the species as described by <xref ref-type="bibr" rid="B74">Talbot (1958)</xref>.</p></caption><graphic xmlns:xlink="http://www.w3.org/1999/xlink" xlink:href="mycokeys-35-041-g012.jpg" position="float" orientation="portrait" xlink:type="simple" id="oo_213735.jpg"/></fig><fig id="F14" position="float" orientation="portrait"><label>Figure 14.</label><caption><p>Phylogenetic relationship of <italic><tp:taxon-name><tp:taxon-name-part taxon-name-part-type="genus" reg="Subulicystidium">Subulicystidium</tp:taxon-name-part></tp:taxon-name></italic> based on concatenated <abbrev xmlns:xlink="http://www.w3.org/1999/xlink" xlink:title="internal transcribed spacer" id="ABBRID0ED5DK" xlink:type="simple">ITS</abbrev>+<abbrev xmlns:xlink="http://www.w3.org/1999/xlink" xlink:title="ribosomal large subunit-coding DNA" id="ABBRID0EH5DK" xlink:type="simple">28S</abbrev> nrDNA alignment. 50% majority-rule consensus tree from Bayesian analysis is shown, with posterior probabilities above the branches and bootstrap support values from the maximum likelihood estimation below the branches. Tips of the tree include GenBank/UNITE accession numbers of <abbrev xmlns:xlink="http://www.w3.org/1999/xlink" xlink:title="internal transcribed spacer" id="ABBRID0EL5DK" xlink:type="simple">ITS</abbrev> followed by <abbrev xmlns:xlink="http://www.w3.org/1999/xlink" xlink:title="ribosomal large subunit-coding DNA" id="ABBRID0EP5DK" xlink:type="simple">28S</abbrev> region. Tips are annotated according to morphological identification and marked with colours in non-monophyletic taxa (see legend). In the legend, the capital “B” following epithet in <italic><tp:taxon-name><tp:taxon-name-part taxon-name-part-type="genus" reg="Subulicystidium">S.</tp:taxon-name-part> <tp:taxon-name-part taxon-name-part-type="species" reg="brachysporum">brachysporum</tp:taxon-name-part></tp:taxon-name></italic> means morphological species concept following <xref ref-type="bibr" rid="B3">Boidin and Gilles (1988)</xref>, while “T” means the species as described by <xref ref-type="bibr" rid="B74">Talbot (1958)</xref>.</p></caption><graphic xmlns:xlink="http://www.w3.org/1999/xlink" xlink:href="mycokeys-35-041-g014.jpg" position="float" orientation="portrait" xlink:type="simple" id="oo_213737.jpg"/></fig></tp:treatment-sec><ref-list><ref id="B3"><mixed-citation xmlns:xlink="http://www.w3.org/1999/xlink" xlink:type="simple">
          <person-group><name name-style="western"><surname>Boidin</surname><given-names>J</given-names></name><name name-style="western"><surname>Gilles</surname><given-names>G</given-names></name></person-group> (<year>1988</year>) Basidiomycètes aphyllophorales de l’Ile de la Réunion. XII: Le genre <tp:taxon-name><tp:taxon-name-part taxon-name-part-type="genus">Subulicystidium</tp:taxon-name-part></tp:taxon-name> Parmasto. Bulletin trimestriel de la Société mycologique de France 104: 191–198. Available from: <ext-link xlink:type="simple" ext-link-type="uri" xlink:href="http://cat.inist.fr/?aModele=afficheN%26cpsidt=7053739">http://cat.inist.fr/?aModele=afficheN&amp;cpsidt=7053739</ext-link> [November 10, 2014]</mixed-citation></ref><ref id="B74"><mixed-citation xmlns:xlink="http://www.w3.org/1999/xlink" xlink:type="simple">
          <person-group><name name-style="western"><surname>Talbot</surname><given-names>PHB</given-names></name></person-group> (<year>1958</year>) <article-title>Studies of some South African resupinate <tp:taxon-name><tp:taxon-name-part taxon-name-part-type="class">Hymenomycetes</tp:taxon-name-part></tp:taxon-name>. Part II.</article-title> <source>Bothalia</source> <volume>7</volume>: <fpage>131</fpage>–<lpage>187</lpage>.</mixed-citation></ref></ref-list></tp:taxon-treatment>
