# Supplementary material for: Short-spored Subulicystidium (Trechisporales, Basidiomycota): high morphological diversity and only partly clear species boundaries
Source: MycoKeys. 2018 Jun 27;(35):41–99. doi: 10.3897/mycokeys.35.25678 (PMC6031700; doi:10.3897/mycokeys.35.25678)
Supplement: Supplementary material 1 — Detailed data on 144 specimens of Subulicystidium used in the study [file mycokeys-35-041-s004.csv]

Specimen_ID	Labornummer	Species_name_v2	Species_name_v3	Species_name_v4	ITS_PUBLIC	ITS_plotting_2	ITS_names_TreeBASE	LSU_PUBLIC	LSU_plotting 2	LSU_names_TreeBASE	LAT_full	LONG_full	LAT_rounded	LONG_rounded	COORD_FROM	Host	Substrate	Country	Region/Province/State/District	Subregion/Municipality	Locality text	Date_of_collecting	Collector	Collector ID	Specimen location
KHL_12830	30	boidinii	boi	boi KHL 12830	MH041537	Subulicystidium boidinii MH041537 KHL 12830 Costa Rica	Subulicystidium_boidinii_MH041537	MH041570	Subulicystidium boidinii MH041570 KHL 12830 Costa Rica	Subulicystidium_boidinii_MH041570	8.9225	-82.7955555555555	8.9225	-82.7956	gps	angiosperm tree	stem	Costa Rica	Puntarenas	Coto Brus	Sabalito, Zona Protectora Las Tablas, Finca Cafrosa, El Tajo, 1560 m	6 Nov 2004	K.-H.Larsson	KHL 12830	GB
KAS_L_1584a	46	boidinii	boi	boi KAS-L 1584a	MH041527	Subulicystidium boidinii MH041527 KAS-L 1584a Reunion	Subulicystidium_boidinii_MH041527				-21.0641667	55.5269444444444	-21.0642	55.5269	gps		dead woody branch	Reunion	Saint-Benoit	Salazie	Hell Bourg, ca 1000 m	23 Mar 2015	M.Striegel	KAS-L 1584a	FR and KAS
LY_11247	70	boidinii_CLASSICAL	boi								na	na	na	na	na	Cryptomeria japonica	strongly decayed wood	Reunion	Saint Pierre	Cilaos	A_Cilaos X, Foret de la Mare-a-Joseph, kiosque au milieus des Cryptomeria, alt. 1400 m	20 Apr 1985	J.Boidin	LY 11247	LY 11247
KHL_16100		brachysporum_B	brB	brB KHL 16100	MH000599	Subulicystidium brachysporum_B MH000599 KHL 16100 Brazil	Subulicystidium_brachysporum_B_MH000599	MH000599	Subulicystidium brachysporum_B MH000599 KHL 16100 Brazil	Subulicystidium_brachysporum_B_MH000599	-6.9641775	-35.7496408	-6.9642	-35.7496	map	angiosperm tree	dead wood	Brazil	Paraiba	Areia	Reserva Estadual Mata do Pau-Fero	28 Apr 2013	K.-H.Larsson	KHL 16100	O:F
KHL_9544	24	brachysporum_B	brB	brB KHL 9544	MH041555	Subulicystidium brachysporum_B MH041555 KHL 9544 Puerto Rico	Subulicystidium_brachysporum_B_MH041555	MH041560	Subulicystidium brachysporum_B MH041560 KHL 9544 Puerto Rico	Subulicystidium_brachysporum_B_MH041560	18.4241667	-66.9677777777777	18.4242	-66.9678	gps	polypore	dead fruitbodies	Puerto Rico		Municipio Isabela	Montanas Aymamon, Bosque Estatal de Guajataca, Verada Nueva Trail, 230 m a.s.l.	26 Jun 1996	K.-H.Larsson	KHL 9544	GB
LY_12293	69	brachysporum_B	brB	brB LY 12293	MH041550	Subulicystidium brachysporum_B MH041550 LY 12293 Reunion	Subulicystidium_brachysporum_B_MH041550	MH041571	Subulicystidium brachysporum_B MH041571 LY 12293 Reunion	Subulicystidium_brachysporum_B_MH041571	na	na	na	na	na	Fabaceae tree	dead wood	Reunion	Saint-Pierre	L'etang-Sale	Etang-Sale-87: foret domaniale, alt 60-80 m	14 Mar 1987	G.Gilles	LY 12293
O_506782	18	brachysporum_B	brB	brB LR 19533	MH041518	Subulicystidium brachysporum_B MH041518 LR 19533 Argentina	Subulicystidium_brachysporum_B_MH041518	MH041572	Subulicystidium brachysporum_B MH041572 LR 19533 Argentina	Subulicystidium_brachysporum_B_MH041572	-25.6747653788351	-54.4531643587524	-25.6748	-54.4532	map	angiosperm tree	dead wood	Argentina	Misiones		Iguazu National Park, Cataratas de Iguazu	1-5 Mar 1982	L.Ryvarden	LR 19533	O:F 506782
KHL_14537	23	brachysporum_B	brB	brB KHL 14537	MH041552	Subulicystidium brachysporum_B MH041552 KHL 14537 Madagascar	Subulicystidium_brachysporum_B_MH041552	MH041573	Subulicystidium brachysporum_B MH041573 KHL 14537 Madagascar	Subulicystidium_brachysporum_B_MH041573	-24.802778	47.163611	-24.8028	47.1636	map	angiosperm trunk	dead wood	Madagascar	Anosy	Tolagnaro	Sainte Luce Conservation Zone	15 Mar 2010	K.-H.Larsson	KHL 14537	O:F
KHL_15352	25	brachysporum_B	brB	brB KHL 15352	MH041553	Subulicystidium brachysporum_B MH041553 KHL 15352 Brazil	Subulicystidium_brachysporum_B_MH041553	MH041576	Subulicystidium brachysporum_B MH041576 KHL 15352 Brazil	Subulicystidium_brachysporum_B_MH041576	-8.732429	-63.900756	-8.7324	-63.9008	map	angiosperm tree	dead wood	Brazil	Rondonia	Porto Velho	Rubber plantation park	11 Mar 2012	K.-H.Larsson	KHL 15352	O:F
KAS_L_1795		brachysporum_B	brB	brB KAS-L 1795	MH041525	Subulicystidium brachysporum_B MH041525 KAS-L 1795 Reunion	Subulicystidium_brachysporum_B_MH041525	MH041579	Subulicystidium brachysporum_B MH041579 KAS-L 1795 Reunion	Subulicystidium_brachysporum_B_MH041579	-21.34375	55.7410277777777	-21.3438	55.741	gps		dead branch	Reunion	Saint-Pierre	Saint-Philippe	Foret de Mare Longue, 495 m	28 Mar 2015	M.Striegel	KAS-L 1795	FR and KAS
KHL_11216	6	brachysporum_B	brB	brB KHL 11216	MH041517	Subulicystidium brachysporum_B MH041517 KHL 11216 Costa Rica	Subulicystidium_brachysporum_B_MH041517	MH041580	Subulicystidium brachysporum_B MH041580 KHL 11216 Costa Rica	Subulicystidium_brachysporum_B_MH041580	10.7180556	-85.0452777777777	10.7181	-85.0453	gps	angiosperm tree	branch	Costa Rica	Alajuela	Bijagua	Albergue Heliconias, Sendero Heliconias, 770 m a.s.l	12 Jul 2001	K.-H.Larsson	KHL 11216	GB
KAS_L_0134	63	brachysporum_B	brB	brB KAS-L 0134	MH041541	Subulicystidium brachysporum_B MH041541 KAS-L 0134 Reunion	Subulicystidium_brachysporum_B_MH041541	MH041593	Subulicystidium brachysporum_B MH041593 KAS-L 0134 Reunion	Subulicystidium_brachysporum_B_MH041593	-21.12319	55.492	-21.1232	55.492	gps		strongly decayed wood	Reunion	Saint Pierre	Cilaos	Cirque de Cilaos, Roche Merveilleux, Sentiere botanique, 1300 m	15 Mar 2013	E.Langer	KAS-L 0134	FR and KAS
KAS_L_1147	66	brachysporum_B	brB	brB KAS-L 1147	MH041542	Subulicystidium brachysporum_B MH041542 KAS-L 1147 Reunion	Subulicystidium_brachysporum_B_MH041542	MH041594	Subulicystidium brachysporum_B MH041594 KAS-L 1147 Reunion	Subulicystidium_brachysporum_B_MH041594	-21.327867	55.541317	-21.3279	55.5413	gps		dead branch	Reunion	Saint-Pierre	Saint-Pierre	Piton de Mont Vert, hiking path, ca 560 m	18 Mar 2015	J.Riebesehl & M.Schroth	KAS-L 1147	FR and KAS
LY_12772	76	brachysporum_B	brB	brB LY 12772				MH041595	Subulicystidium brachysporum_B MH041595 LY 12772 Reunion	Subulicystidium_brachysporum_B_MH041595	na	na	na	na	na		dead branch	Reunion	Saint-Pierre	Saint-Philippe	Baril-II-87, depart du sentier botanique, 100-150 m	6 Apr 1987	G.Gilles	LY 12772
Hjm_16573	40	brachysporum_B	brB	brB Hjm 16573	MH041545	Subulicystidium brachysporum_B MH041545 Hjm 16573 Brazil	Subulicystidium_brachysporum_B_MH041545	MH041596	Subulicystidium brachysporum_B MH041596 Hjm 16573 Brazil	Subulicystidium_brachysporum_B_MH041596	-23.6450106	-46.6260928	-23.645	-46.6261	map		dead wood	Brazil	Sao Paulo	Sao Paulo	Instituto de Botanica	24 Jan 1987	K.Hjortstam	Hjm 16573	GB
KHL_10763	32	brachysporum_B	brB	brB KHL 10763	MH041546	Subulicystidium brachysporum_B MH041546 KHL 10763 Jamaica	Subulicystidium_brachysporum_B_MH041546	MH041598	Subulicystidium brachysporum_B MH041598 KHL 10763 Jamaica	Subulicystidium_brachysporum_B_MH041598	18.3563889	-77.6472222222222	18.3564	-77.6472	gps	angiosperm tree	branch	Jamaica	Cornwall County	Trelawny parish	Windsor Cave, along trail to Troy	13 Jun 1999	K.-H.Larsson	KHL 10763	GB
KHL_10566	39	brachysporum_B	brB	brB KHL 10566				MH041599	Subulicystidium brachysporum_B MH041599 KHL 10566 Jamaica	Subulicystidium_brachysporum_B_MH041599	18.0588889	-77.5308333333333	18.0589	-77.5308	gps	angiosperm tree	stem	Jamaica	Middlesex County	Manchester parish	Marshalls Pen, Sutton Farm	8 Jun 1999	K.-H.Larsson	KHL 10566	GB
KHL_10406	15	brachysporum_B	brB	brB KHL 10406	MH041543	Subulicystidium brachysporum_B MH041543 KHL 10406 Puerto Rico	Subulicystidium_brachysporum_B_MH041543	MH041600	Subulicystidium brachysporum_B MH041600 KHL 10406 Puerto Rico	Subulicystidium_brachysporum_B_MH041600	18.35	-65.7344444444444	18.35	-65.7344	gps		woody branch	Puerto Rico		Municipio Luquillo	Luquillo Mts, Sabana, above Chicken Farm & Rio Sabana, 70 m a.s.l.	10 Jun 1998	K.-H.Larsson	KHL 10406	GB
KHL_10411	35	brachysporum_B	brB	brB KHL 10411	MH041549	Subulicystidium brachysporum_B MH041549 KHL 10411 Puerto Rico	Subulicystidium_brachysporum_B_MH041549	MH041601	Subulicystidium brachysporum_B MH041601 KHL 10411 Puerto Rico	Subulicystidium_brachysporum_B_MH041601	18.35	-65.7344444444444	18.35	-65.7344	gps		wet log	Puerto Rico		Municipio Luquillo	Luquillo Mts, Sabana, above Chicken Farm & Rio Sabana, 70 m a.s.l.	10 Jun 1998	K.-H.Larsson	KHL 10411	GB
O_918493	33	brachysporum_B	brB	brB LR 15784	MH041522	Subulicystidium brachysporum_B MH041522 LR 15784 Colombia	Subulicystidium_brachysporum_B_MH041522	MH041605	Subulicystidium brachysporum_B MH041605 LR 15784 Colombia	Subulicystidium_brachysporum_B_MH041605	11.31701	-74.1062999999999	11.317	-74.1063	map		dead wood	Colombia	Magdalena		Parque Nacional Tayrona, Estacion de Gairaca, 0-30 m a.s.l	12 Jun 1978	L.Ryvarden	LR 15784	O:F 918493
KAS_L_1584b		brachysporum_B	brB	brB KAS-L 1584b	MH041544	Subulicystidium brachysporum_B MH041544 KAS-L 1584b Reunion	Subulicystidium_brachysporum_B_MH041544	MH041610	Subulicystidium brachysporum_B MH041610 KAS-L 1584b Reunion	Subulicystidium_brachysporum_B_MH041610	-21.0641667	55.5269444444444	-21.0642	55.5269	gps		dead branch	Reunion	Saint-Benoit	Salazie	Hell Bourg, ca 1000 m	23 Mar 2015	M.Striegel	KAS-L 1584b	FR and KAS
TU_110416		brachysporum_B	brB	brB TU 110416	UDB013052	Subulicystidium brachysporum_B UDB013052 TU 110416 Papua New Guinea	Subulicystidium_brachysporum_B_UDB013052	UDB013052	Subulicystidium brachysporum_B UDB013052 TU 110416 Papua New Guinea	Subulicystidium_brachysporum_B_UDB013052	-6.63903	146.90886	-6.639	146.9089	gps		dead twig	Papua New Guinea	Morobe	Bawituc	Lae 12-Mile, Uphill of Bawituc	3 Jul 1905	L.Tedersoo	TU 110416	TU 110416
KAS_L_1498		brachysporum_B	brB	brB KAS-L 1498	MH041526	Subulicystidium brachysporum_B MH041526 KAS-L 1498 Reunion	Subulicystidium_brachysporum_B_MH041526				-21.3278667	55.5413166666666	-21.3279	55.5413	gps		dead wood	Reunion	Saint-Pierre	Saint-Pierre	Piton de Mont Vert, ca 560 m	18 Mar 2015	M.Striegel	KAS-L 1498	FR and KAS
LY_12456	78	brachysporum_B	brB								na	na	na	na	na		dead wood	Reunion	Saint-Benoit	La Plaine-des-Palmistes	Palmistes III-87, en descendant vers St Benoit, alt 800 m	23 Mar 1987	G.Gilles		LY 12456
FO_15970		brachysporum_B	brB	brB FO 15970							8.62491229999999	-71.1395215999999	8.6249	-71.1395	map		dead wood	Venezuela	Estado Merida	Merida	Vicinities of Instituto Forestal Latino-Americano	22 May 1905	F.Oberwinkler	FO 15970	TUB
KHL_10088		brachysporum_B	brB	brB KHL 10088							18.35	-65.7344444444444	18.35	-65.7344	gps	angiosperm tree	wood	Puerto Rico		Municipio Luquillo	Luquillo Mts, Sabana, above Chicken Farm & Rio Sabana, 70 m a.s.l.	7 Jun 1997	K.-H.Larsson	KHL 10088	GB
KHL_10095		brachysporum_B	brB	brB KHL 10095							18.35	-65.7344444444444	18.35	-65.7344	gps	angiosperm tree	stem	Puerto Rico		Municipio Luquillo	Luquillo Mts, Sabana, above Chicken Farm & Rio Sabana, 70 m a.s.l.	7 Jun 1997	K.-H.Larsson	KHL 10095	GB
KHL_10097		brachysporum_B	brB	brB KHL 10097							18.35	-65.7344444444444	18.35	-65.7344	gps	angiosperm tree	wood	Puerto Rico		Municipio Luquillo	Luquillo Mts, Sabana, above Chicken Farm & Rio Sabana, 70 m a.s.l.	7 Jun 1997	K.-H.Larsson	KHL 10097	GB
KHL_10270	122	brachysporum_B	brB	brB KHL 10270							18.3161111	-65.7466666666666	18.3161	-65.7467	gps		log	Puerto Rico		Municipio Luquillo	Luquillo Mts, Bisley Experimental Watersheds, along the logging road, 215 m a.s.l.	6 Jun 1998	K.-H.Larsson	KHL 10270	GB
KHL_10505		brachysporum_B	brB	brB KHL 10505							18.0588889	-77.5308333333333	18.0589	-77.5308	gps	angiosperm tree	branches	Jamaica	Middlesex County	Manchester parish	Marshalls Pen, Sutton Farm	8 Jun 1999	K.-H.Larsson	KHL 10505	GB
KHL_10633		brachysporum_B	brB	brB KHL 10633							18.2611111	-77.6511111111111	18.2611	-77.6511	gps	angiosperm tree	branch	Jamaica	Cornwall County	Trelawny parish	N of Crowlands, trail/road into park area	10 Jun 1999	K.-H.Larsson	KHL 10633	GB
KHL_10686		brachysporum_B	brB	brB KHL 10686							18.3378333	-77.55675	18.3378	-77.5568	map	angiosperm tree	twigs	Jamaica	Cornwall County	Trelawny parish	Cockpit Country, Ramgoat Cave, 350 m a.s.l.	11 Jun 1999	K.-H.Larsson	KHL 10686	GB
KHL_10855		brachysporum_B	brB	brB KHL 10855							18.0433333	-76.3108333333333	18.0433	-76.3108	gps	angiosperm tree	branch	Jamaica	Surrey County	Portland parish	between reach and Ecclesdown hillside to the east, alt 500 m	16 Jun 1999	K.-H.Larsson	KHL 10855	GB
KHL_11419	11	brachysporum_B	brB	brB KHL 11419							10.4588889	-84.7644444444444	10.4589	-84.7644	gps	angiosperm tree	dead wood	Costa Rica	Alajuela	La Fortuna de San Carlos	Parque Nacional Volcan Arenal, Sendero Pilon, 650 m a.s.l	15 Jul 2001	K.-H.Larsson	KHL 11419	GB
KHL_12764		brachysporum_B	brB	brB KHL 12764							8.914932	-82.771869	8.9149	-82.7719	map	angiosperm tree	stem	Costa Rica	Puntarenas	Coto Brus	Sabalito, Zona Protectora Las Tablas, La Neblina	5 Nov 2004	K.-H.Larsson	KHL 12764	GB
KHL_14293		brachysporum_B	brB	brB KHL 14293							-22.558333	45.4	-22.5583	45.4	map	angiosperm trunk	dead wood	Madagascar	Ihorombe		Isalo National Park, Namaza, along track from entrance to waterfall	7 Mar 2010	K.-H.Larsson	KHL 14293	O:F
KHL_14359		brachysporum_B	brB	brB KHL 14359							-24.9528589	47.0027913999999	-24.9529	47.0028	map	angiosperm trunk	dead wood	Madagascar	Anosy	Tolagnaro	Mandena Conservation Zone	10 Mar 2010	K.-H.Larsson	KHL 14359	O:F
KHL_14365	47	brachysporum_B	brB	brB KHL 14365							-24.9528589	47.0027913999999	-24.9529	47.0028	map	angiosperm trunk	dead wood	Madagascar	Anosy	Tolagnaro	Mandena Conservation Zone	14 Mar 2010	K.-H.Larsson	KHL 14365	O:F
KHL_14390		brachysporum_B	brB	brB KHL 14390							-24.966667	46.9666669999999	-24.9667	46.9667	map	angiosperm trunk	dead wood	Madagascar	Anosy	Tolagnaro	Nahampoana	12 Mar 2010	K.-H.Larsson	KHL 14390	O:F
KHL_14486		brachysporum_B	brB	brB KHL 14486							-25.0666667	46.85	-25.0667	46.85	map	angiosperm trunk	dead wood	Madagascar	Anosy	Tolagnaro	Petriky Conservation Zone	14 Mar 2010	K.-H.Larsson	KHL 14486	O:F
KHL_14505		brachysporum_B	brB	brB KHL 14505							-25.0666667	46.85	-25.0667	46.85	map	angiosperm trunk	dead wood	Madagascar	Anosy	Tolagnaro	Petriky Conservation Zone	14 Mar 2010	K.-H.Larsson	KHL 14505	O:F
KHL_14516		brachysporum_B	brB	brB KHL 14516							-25.0666667	46.85	-25.0667	46.85	map	angiosperm trunk	dead wood	Madagascar	Anosy	Tolagnaro	Petriky Conservation Zone	14 Mar 2010	K.-H.Larsson	KHL 14516	O:F
KHL_15330		brachysporum_B	brB	brB KHL 15330							-8.71595999999999	-63.878512	-8.716	-63.8785	map	angiosperm tree	dead wood	Brazil	Rondonia	Porto Velho	Rua Rio Madeira 7014, Nova Esperanca	11 Mar 2012	K.-H.Larsson	KHL 15330	O:F
KHL_16461		brachysporum_B	brB	brB KHL 16461							-1.4525	-48.4763997222222	-1.4525	-48.4764	map		dead wood	Brazil	Para	Belem	Museo Goeldii Scientific Centre	25 Nov 2013	K.-H.Larsson	KHL 16461	O:F
KHL_9920		brachysporum_B	brB	brB KHL 9920							18.3269444	-68.8091666666666	18.3269	-68.8092	gps		dead wood	Dominican Republic	Provincia La Altagracia		Parque Nacional del Este, Playa Guaraguao	3 Jun 1997	K.-H.Larsson	KHL 9920	GB
O_918491	53	brachysporum_B	brB	brB LR 15744B							11.31701	-74.1062999999999	11.317	-74.1063	map		dead wood	Colombia	Magdalena		Parque Nacional Tayrona, Estacion de Gairaca, 0-30 m a.s.l	12 Jun 1978	L.Ryvarden	LR 15744B	O:F 918491
O_918490	45	brachysporum_B	brB	brB LR 15774							11.31701	-74.1062999999999	11.317	-74.1063	map		dead wood	Colombia	Magdalena		Parque Nacional Tayrona, Estacion de Gairaca, 0-30 m a.s.l	12 Jun 1978	L.Ryvarden	LR 15774	O:F 918490
O_909592	38	brachysporum_B	brB	brB LR 28047							9.09	38.17	9.09	38.17	map		dead wood	Ethiopia	Oromia	West Shewa Zone	Ginchu, Chilomo Forest	10 Jul 1990	L.Ryvarden	LR 28047	O:F 909592
O_909582	26	brachysporum_B	brB	brB LR 40650A							5.6141667	-66.1236111111111	5.6142	-66.1236	gps	angiosperm tree	dead wood	Venezuela	Estado Amazonas	Manapiare	Yutaje, 110 m alt	12-19 Jun 1997	L.Ryvarden	LR 40650A	O:F 909582
LY_11378	72	brachysporum_T	brT	brT LY 11378				MH041574	Subulicystidium brachysporum_T MH041574 LY 11378 Reunion	Subulicystidium_brachysporum_T_MH041574	na	na	na	na	na		dead wood	Reunion	Saint-Paul	Saint-Paul	St-Gilles-II, Ravine de St. Gilles, abandoned orchard, 200 m	26 Apr 1985	J.Boidin	LY 11378	LY 11378
KHL_15318	21	brachysporum_T	brT	brT KHL 15318	MH041557	Subulicystidium brachysporum_T MH041557 KHL 15318 Brazil	Subulicystidium_brachysporum_T_MH041557	MH041577	Subulicystidium brachysporum_T MH041577 KHL 15318 Brazil	Subulicystidium_brachysporum_T_MH041577	-8.71595999999999	-63.878512	-8.716	-63.8785	map	angiosperm tree	dead wood	Brazil	Rondonia	Porto Velho	Rua Rio Madeira 7014, Nova Esperanca	11 Mar 2012	K.-H.Larsson	KHL 15318	O:F
KHL_15327	49	brachysporum_T	brT	brT KHL 15327	MH041539	Subulicystidium brachysporum_T MH041539 KHL 15327 Brazil	Subulicystidium_brachysporum_T_MH041539	MH041603	Subulicystidium brachysporum_T MH041603 KHL 15327 Brazil	Subulicystidium_brachysporum_T_MH041603	-8.71595999999999	-63.878512	-8.716	-63.8785	map	angiosperm tree	dead wood	Brazil	Rondonia	Porto Velho	Rua Rio Madeira 7014, Nova Esperanca	11 Mar 2012	K.-H.Larsson	KHL 15327	O:F
LR_24170	41	brachysporum_T	brT	brT LR 24170	MH041556	Subulicystidium brachysporum_T MH041556 LR 24170 Brazil	Subulicystidium_brachysporum_T_MH041556				-23.55	-45.0666669999999	-23.55	-45.0667	map		dead wood	Brazil	Sao Paulo	Santos	Ubatuba, Ilha Anchieta	17-18 Jan 1987	D.Pegler, K.Hjortstam & L.Ryvarden	LR 24170	O:F
O_918492		brachysporum_T	brT	brT LR 15755							11.31701	-74.1062999999999	11.317	-74.1063	map		dead wood	Colombia	Magdalena		Parque Nacional Tayrona, Estacion de Gairaca, 0-30 m a.s.l	12 Jun 1978	L.Ryvarden	LR 15755	O:F 918492
O_506779		brachysporum_T	brT	brT LR 19687							-25.6747653788351	-54.4531643587524	-25.6748	-54.4532	map	angiosperm tree	dead wood	Argentina	Misiones		Iguazu National Park, Cataratas de Iguazu	1-5 Mar 1982	L.Ryvarden	LR 19687	O:F 506779
LR_24203		brachysporum_T	brT	brT LR 24203							-23.55	-45.0666669999999	-23.55	-45.0667	map		dead wood	Brazil	Sao Paulo	Santos	Ubatuba, Ilha Anchieta	17-18 Jan 1987	D.Pegler, K.Hjortstam & L.Ryvarden	LR 24203	O:F
KHL_10360	5	fusisporum	fus	fus KHL 10360	MH041535	Subulicystidium fusisporum MH041535 KHL 10360 Puerto Rico	Subulicystidium_fusisporum_MH041535	MH041567	Subulicystidium fusisporum MH041567 KHL 10360 Puerto Rico	Subulicystidium_fusisporum_MH041567	18.3233333	-65.8172222222222	18.3233	-65.8172	gps		log	Puerto Rico		Municipio Rio Grande	Luquillo Mts, El Verde Research Area, between Field Station and 16-hectare grid, 320-380 m	9 Jun 1998	K.-H.Larsson	KHL 10360	GB
KHL_12761	87	fusisporum	fus	fus KHL 12761	MH041536	Subulicystidium fusisporum MH041536 KHL 12761 Costa Rica	Subulicystidium_fusisporum_MH041536	MH041568	Subulicystidium fusisporum MH041568 KHL 12761 Costa Rica	Subulicystidium_fusisporum_MH041568	8.914932	-82.771869	8.9149	-82.7719	map	angiosperm tree	stem	Costa Rica	Puntarenas	Coto Brus	Sabalito, Zona Protectora Las Tablas, La Neblina	5 Nov 2004	K.-H.Larsson	KHL 12761	GB
KHL_9093	96	fusisporum	fus	fus KHL 9093	MH041534	Subulicystidium fusisporum MH041534 KHL 9093 Puerto Rico	Subulicystidium_fusisporum_MH041534				18.3233333	-65.8172222222222	18.3233	-65.8172	gps	angiosperm tree	strongly decayed stem	Puerto Rico		Municipio Rio Grande	Luquillo Mts, El Verde Research Area, between Field Station and 16-hectare grid, 320-380 m	19 Jun 1996	K.-H.Larsson	KHL 9093	GB
LY_7375		fusisporum	fus								5.3932312	-4.05248559999995	5.3932	-4.0525	map		dead wood	Cote d'Ivoire	Abidjan		Foret du Banco	6 Jul 1974	G.Gilles		LY 7375
KHL_10612		fusisporum	fus	fus KHL 10612							18.2611111	-77.6511111111111	18.2611	-77.6511	gps	angiosperm tree	stem	Jamaica	Cornwall County	Trelawny parish	N of Crowlands, trail/road into park area	10 Jun 1999	K.-H.Larsson	KHL 10612	GB
KHL_9061	121	fusisporum	fus	fus KHL 9061							18.3233333	-65.8172222222222	18.3233	-65.8172	gps	angiosperm tree	uprooted tree	Puerto Rico		Municipio Rio Grande	Luquillo Mts, El Verde Research Area, between Field Station and 16-hectare grid, 320-380 m	19 Jun 1996	K.-H.Larsson	KHL 9061	GB
O_506781	67	grandisporum	gra	gra LR 29162	MH041547	Subulicystidium grandisporum MH041547 LR 29162 Costa Rica	Subulicystidium_grandisporum_MH041547	MH041592	Subulicystidium grandisporum MH041592 LR 29162 Costa Rica	Subulicystidium_grandisporum_MH041592	na	na	na	na	na		decayed twig	Costa Rica	Cartago		Faldas del volcano Irazu, 1800 m a.s.l.	28 May 1991	L.Ryvarden	LR 29162	O:F 506781
KHL_10733	8	harpagum	har	har KHL 10733	MH041520	Subulicystidium harpagum MH041520 KHL 10733 Jamaica	Subulicystidium_harpagum_MH041520	MH041563	Subulicystidium harpagum MH041563 KHL 10733 Jamaica	Subulicystidium_harpagum_MH041563	18.3563889	-77.6472222222222	18.3564	-77.6472	gps	angiosperm tree	twig	Jamaica	Cornwall County	Trelawny parish	Windsor Cave, along trail to Troy	12 Jun 1999	K.-H.Larsson	KHL 10733	GB
LR_15736	37	harpagum	har	har LR 15736	MH041531	Subulicystidium harpagum MH041531 LR 15736 Colombia	Subulicystidium_harpagum_MH041531	MH041586	Subulicystidium harpagum MH041586 LR 15736 Colombia	Subulicystidium_harpagum_MH041586	11.31701	-74.1062999999999	11.317	-74.1063	map		dead twig	Colombia	Magdalena		Parque Nacional Tayrona, Estacion de Gairaca, 0-30 m a.s.l	12 Jun 1978	L.Ryvarden	LR 15736	O:F
KAS_L_1726a	62	harpagum	har	har KAS-L 1726a	MH041532	Subulicystidium harpagum MH041532 KAS-L 1726a Reunion	Subulicystidium_harpagum_MH041532	MH041588	Subulicystidium harpagum MH041588 KAS-L 1726a Reunion	Subulicystidium_harpagum_MH041588	-21.34375	55.7410277777777	-21.3438	55.741	gps		dead branch	Reunion	Saint-Pierre	Saint-Philippe	Foret de Mare Longue , 495 m	28 Mar 2015	M.Striegel	KAS-L 1726a	FR and KAS
KAS_L_0244	65	harpagum	har	har KAS-L 0244	MH041533	Subulicystidium harpagum MH041533 KAS-L 0244 Reunion	Subulicystidium_harpagum_MH041533	MH041609	Subulicystidium harpagum MH041609 KAS-L 0244 Reunion	Subulicystidium_harpagum_MH041609	-21.2080556	55.7980555555555	-21.2081	55.7981	gps		strongly decayed wood	Reunion	Saint-Benoit	Sainte-Rose	Foret de Bois Blanc, 640 m	21 Mar 2013	E.Langer	KAS-L 0244	FR and KAS
KHL_10444	3	inornatum	ino	ino KHL 10444	MH041558	Subulicystidium inornatum MH041558 KHL 10444 Puerto Rico	Subulicystidium_inornatum_MH041558	MH041569	Subulicystidium inornatum MH041569 KHL 10444 Puerto Rico	Subulicystidium_inornatum_MH041569	18.3002778	-65.7916666666666	18.3003	-65.7917	gps		wet dead wood	Puerto Rico		Municipio Rio Grande	Luquillo Mts, El Yunque, Mount Britton Trail, between upper road and trail head, 760-880 m	11 Jun 1998	K.-H.Larsson	KHL 10444	GB
KHL_9289		inornatum	ino	ino KHL 9289							18.1263889	-66.0763888888888	18.1264	-66.0764	gps		dead wood	Puerto Rico		Municipio Cayey	Bosque Estatal Carite, Guavate Picnic area	23 Jun 1996	K.-H.Larsson	KHL 9289	GB
KHL_9337		inornatum	ino	ino KHL 9337							18.1263889	-66.0763888888888	18.1264	-66.0764	gps		dead wood	Puerto Rico		Municipio Cayey	Bosque Estatal Carite, Guavate Picnic area	23 Jun 1996	K.-H.Larsson	KHL 9337	GB
O_506780	54	inornatum	ino	ino LR 29823							9.747222	-84.627778	9.7472	-84.6278	map	Coriolopsis rigida	dead fruitbodies	Costa Rica	Puntarenas		Carrara Biologica Reserva, ca 50 m a.s.l	14 Jun 1991	L.Ryvarden	LR 29823	O:F 506780
KHL_14229		longisporum	lon	lon KHL 14229	MH000601	Subulicystidium longisporum MH000601 KHL 14229 Sweden	Subulicystidium_longisporum_MH000601	MH000601	Subulicystidium longisporum MH000601 KHL 14229 Sweden	Subulicystidium_longisporum_MH000601	56.2836759	12.5181188999999	56.2837	12.5181	map			Sweden	Skane	Brunnby	Kullaberg, Kockenhus	20 Nov 2009	K.-H.Larsson	KHL 14229	GB
TU_124391		longisporum	lon	lon TU 124391	UDB028356	Subulicystidium longisporum UDB028356 TU 124391 Italy	Subulicystidium_longisporum_UDB028356	UDB028356	Subulicystidium longisporum UDB028356 TU 124391 Italy	Subulicystidium_longisporum_UDB028356	37.9214	13.9615	37.9214	13.9615	gps			Italy	Sicily	Palermo	Casa Lo Curto	17 Oct 2013	A.Saitta	TU 124391	TU 124391
LE_292121		longisporum	lon	lon LE 292121	KP268491	Subulicystidium longisporum KP268491 LE 292121 Russia	Subulicystidium_longisporum_KP268491				52.0816667	37.4033333333333	52.0817	37.4033	gps			Russia	Orel	Dolzhansky	vicinities of the Malinovka village	4 Oct 2012	S.Volobuev	LE 292121	LE 292121
CWU_6737	88	longisporum	lon								48.26324	23.61751	48.2632	23.6175	gps			Ukraine	Zakarpatska		Carpathian Biosphere Reserve, vicinities of Mala Uholka village, 670 m	11 Sep 2013	A.Ordynets		CWU 6737
KHL_11355	42	meridense	mer	mer KHL 11355				MH041583	Subulicystidium meridense MH041583 KHL 11355 Costa Rica	Subulicystidium_meridense_MH041583	10.510278	-85.374444	10.5103	-85.3744	map	angiosperm tree	dead wood	Costa Rica	Guanacaste		Area cons. Tempisque, Reserva Biologica Lomas Barbudal, near the entrance, 20-40 m a.s.l	14 Jul 2001	K.-H.Larsson	KHL 11355	GB
KHL_11365	13	meridense	mer	mer KHL 11365	MH041523	Subulicystidium meridense MH041523 KHL 11365 Costa Rica	Subulicystidium_meridense_MH041523	MH041584	Subulicystidium meridense MH041584 KHL 11365 Costa Rica	Subulicystidium_meridense_MH041584	10.510278	-85.374444	10.5103	-85.3744	map	angiosperm tree	dead wood	Costa Rica	Guanacaste		Area cons. Tempisque, Reserva Biologica Lomas Barbudal, near the entrance, 20-40 m a.s.l	14 Jul 2001	K.-H.Larsson	KHL 11365	GB
LY_12816	74	meridense	mer	mer LY 12816				MH041597	Subulicystidium meridense MH041597 LY 12816 Reunion	Subulicystidium_meridense_MH041597	-21.1037602	55.5723656999999	-21.1038	55.5724	map		dead wood	Reunion	Saint-Benoit	Saint-Benoit	Route forestiere 3 de Takamaka	8 Apr 1987	G.Gilles	LY 12816
KHL_15322	27	meridense	mer	mer KHL 15322	MH041540	Subulicystidium meridense MH041540 KHL 15322 Brazil	Subulicystidium_meridense_MH041540	MH041602	Subulicystidium meridense MH041602 KHL 15322 Brazil	Subulicystidium_meridense_MH041602	-8.71595999999999	-63.878512	-8.716	-63.8785	map	angiosperm tree	dead wood	Brazil	Rondonia	Porto Velho	Rua Rio Madeira 7014, Nova Esperanca	11 Mar 2012	K.-H.Larsson	KHL 15322	O:F
Hjm_16400	34	meridense	mer	mer Hjm 16400	MH041538	Subulicystidium meridense MH041538 Hjm 16400 Brazil	Subulicystidium_meridense_MH041538	MH041604	Subulicystidium meridense MH041604 Hjm 16400 Brazil	Subulicystidium_meridense_MH041604	-23.55	-45.0666669999999	-23.55	-45.0667	map		decayed wood	Brazil	Sao Paulo	Santos	Ubatuba, Ilha Anchieta	17-18 Jan 1987	D.Pegler, K.Hjortstam & L.Ryvarden	Hjm 16400	GB
KAS_GEL_3520	55	meridense	mer	mer KAS-GEL 3520	MH041548	Subulicystidium meridense MH041548 KAS-GEL 3520 Taiwan	Subulicystidium_meridense_MH041548				24.091197	121.033728	24.0912	121.0337	map		dead wood	Taiwan	Nantou		Huisun Recreation Area, path to the "stone frog"	26 Apr 1996	G.Langer, E.Langer & C.-J.Chen	KAS-GEL 3520	KAS
LY_5476	71	meridense	mer								3.892932	17.9153309	3.8929	17.9153	map		dead tree trunk	Central African Republic	Lobaye	Nola	Boukoko	18 May 1965	J.Boidin		LY 5476
LY_9144	75	meridense	mer								0.5337656	9.46726760000001	0.5338	9.4673	map		bark of dead wood	Gabon	Estuaire	Libreville	Bush littoral, km 13 N Libreville	2 Feb 1979	G.Gilles		LY 9144
O_909586	36	meridense	mer								26.8245737	88.3624815	26.8246	88.3625	map	angiosperm	bark of dead/decaying branch	India	Darjeeling	Sukna	About 4 km from Sukna towards RongTong	9 Aug 1980	G.S.Dhingra	19201	O:F 909586
KAS_GEL_3530	57	meridense	mer	mer KAS-GEL 3530							24.091197	121.033728	24.0912	121.0337	map		dead wood	Taiwan	Nantou		Huisun Recreation Area, path to the "stone frog"	26 Apr 1996	G.Langer, E.Langer & C.-J.Chen	KAS-GEL 3530	KAS
KHL_11368		meridense	mer	mer KHL 11368							10.510278	-85.374444	10.5103	-85.3744	map	angiosperm tree	wood	Costa Rica	Guanacaste		Area cons. Tempisque, Reserva Biologica Lomas Barbudal, near the entrance, 20-40 m a.s.l	14 Jul 2001	K.-H.Larsson	KHL 11368	GB
KHL_12557	4	meridense	mer	mer KHL 12557							8.9305556	-82.8030555555555	8.9306	-82.8031	gps	angiosperm tree	wood	Costa Rica	Puntarenas	Coto Brus	Sabalito, Zona Protectora Las Tablas, Progreso, Camino a Cotoncito, 1560 m	3 Nov 2004	K.-H.Larsson	KHL 12557	GB
KHL_12732		meridense	mer	mer KHL 12732							8.914932	-82.771869	8.9149	-82.7719	map	angiosperm tree	wood	Costa Rica	Puntarenas	Coto Brus	Sabalito, Zona Protectora Las Tablas, La Neblina, 1350 m	5 Nov 2004	K.-H.Larsson	KHL 12732	GB
KHL_12969	14	meridense	mer	mer KHL 12969							9.5643259	-83.8015516	9.5643	-83.8016	map	angiosperm tree	branch	Costa Rica	San Jose	Dota	San Gerardo, around Hotel Savegre, ca 2000 m a.s.l	9 Nov 2004	K.-H.Larsson	KHL 12969	GB
O_506784	50	meridense	mer	mer LR 19688							-25.6747653788351	-54.4531643587524	-25.6748	-54.4532	map	angiosperm tree	dead wood	Argentina	Misiones		Iguazu National Park, Cataratas de Iguazu	1-5 Mar 1982	L.Ryvarden	LR 19688	O:F 506784
LR_35544/C	48	meridense	mer	mer LR 35544/C							10.38	-67.619	10.38	-67.619			hardwood	Venezuela	Estado Aragua	Maracay	National Park Henri Pittier, Rancho Grande	22 Jun 1995	L.Ryvarden	LR 35544/C	O:F
O_918846	16	meridense_aff	meA	meA LR 15812	MH041554	Subulicystidium meridense_aff MH041554 LR 15812 Colombia	Subulicystidium_meridense_aff_MH041554	MH041575	Subulicystidium meridense_aff MH041575 LR 15812 Colombia	Subulicystidium_meridense_aff_MH041575	11.31701	-74.1062999999999	11.317	-74.1063	map		dead wood	Colombia	Magdalena		Parque Nacional Tayrona, Estacion de Gairaca, 0-30 m a.s.l	12 Jun 1978	L.Ryvarden	LR 15812	O:F 918846
LR_19581	10	meridense_aff	meA	meA LR 19581	MH041551	Subulicystidium meridense_aff MH041551 LR 19581 Argentina	Subulicystidium_meridense_aff_MH041551	MH041578	Subulicystidium meridense_aff MH041578 LR 19581 Argentina	Subulicystidium_meridense_aff_MH041578	-25.6747653788351	-54.4531643587524	-25.6748	-54.4532	map	angiosperm tree	wood	Argentina	Misiones		Iguazu National Park, Cataratas de Iguazu	1-5 Mar 1982	L.Ryvarden	LR 19581	O:F
KHL_9561	20	meridense_aff	meA	meA KHL 9561	MH041524	Subulicystidium meridense_aff MH041524 KHL 9561 Puerto Rico	Subulicystidium_meridense_aff_MH041524	MH041581	Subulicystidium meridense_aff MH041581 KHL 9561 Puerto Rico	Subulicystidium_meridense_aff_MH041581	18.4827778	-66.9583333333333	18.4828	-66.9583	gps	angiosperm tree	strongly decayed log	Puerto Rico		Municipio de Cerro Alto	Montanas Aymamon, limestone magote near Parador Guajataca, 60 m a.s.l.	27 Jun 1996	K.-H.Larsson	KHL 9561	GB
KHL_10397	7	meridense_aff	meA	meA KHL 10397	MH041519	Subulicystidium meridense_aff MH041519 KHL 10397 Puerto Rico	Subulicystidium_meridense_aff_MH041519	MH041582	Subulicystidium meridense_aff MH041582 KHL 10397 Puerto Rico	Subulicystidium_meridense_aff_MH041582	18.35	-65.7344444444444	18.35	-65.7344	gps		log	Puerto Rico		Municipio Luquillo	Luquillo Mts, Sabana, above Chicken Farm & Rio Sabana, 70 m a.s.l.	10 Jun 1998	K.-H.Larsson	KHL 10397	GB
KHL_15325	29	meridense_aff	meA	meA KHL 15325				MH041585	Subulicystidium meridense_aff MH041585 KHL 15325 Brazil	Subulicystidium_meridense_aff_MH041585	-8.732429	-63.900756	-8.7324	-63.9008	map	angiosperm tree	dead wood	Brazil	Rondonia	Porto Velho	Rubber plantation park	11 Mar 2012	K.-H.Larsson	KHL 15325	O:F
LR_24201		meridense_aff	meA	meA LR 24201							-23.55	-45.0666669999999	-23.55	-45.0667	map		dead wood	Brazil	Sao Paulo	Santos	Ubatuba, Ilha Anchieta	17-18 Jan 1987	D.Pegler, K.Hjortstam & L.Ryvarden	LR 24201	O:F
FO_13761	1	meridense_TYPE	mer	mer FO 13761							8.62491229999999	-71.1395215999999	8.6249	-71.1395	map		dead twigs	Venezuela	Estado Merida	Merida	Vicinities of Instituto Forestal Latino-Americano	27 Nov 1968	F.Oberwinkler	FO 13761	TUB
KHL_11566	31	naviculatum	nav	nav KHL 11566							9.5963889	-83.7986111111111	9.5964	-83.7986	gps	angiosperm tree	stem	Costa Rica	San Jose		Reserva Los Santos, Cerro de la Muerte, 1.5 km from Interamerican Highway along road to San Gerardo de Dota, 2850 m	18 Jul 2001	K.-H.Larsson	KHL 11566	GB
KAS_L_1296		nikau	nik	nik KAS-L 1296	MH041513	Subulicystidium nikau MH041513 KAS-L 1296 Reunion	Subulicystidium_nikau_MH041513	MH041565	Subulicystidium nikau MH041565 KAS-L 1296 Reunion	Subulicystidium_nikau_MH041565	-21.0913333	55.6198611111111	-21.0913	55.6199	gps		dead wood	Reunion	Saint-Pierre	Saint-Philippe	Sentier de Takamaka, ca 840 m	26 Mar 2015	J.Riebesehl & M.Schroth	KAS-L 1296	FR and KAS
PDD_13816	58	nikau_TYPE	nik													Rhopalostylis sapida	dead leaf midribs	New Zealand	Auckland		Cascades, Waitakere Ranges	3 Apr 1954	S.D.Baker		PDD 13816
KHL_11042	9	oberwinkleri	obe	obe KHL 11042				MH041561	Subulicystidium oberwinkleri MH041561 KHL 11042 Venezuela	Subulicystidium_oberwinkleri_MH041561	10.38	-67.619	10.38	-67.619	map		dead wood	Venezuela	Estado Aragua	Maracay	National Park Henri Pittier, Rancho Grande	30 Aug 1999	K.-H.Larsson	KHL 11042	GB
KAS_L_1860	60	oberwinkleri	obe	obe KAS-L 1860	MH041511	Subulicystidium oberwinkleri MH041511 KAS-L 1860 Reunion	Subulicystidium_oberwinkleri_MH041511	MH041562	Subulicystidium oberwinkleri MH041562 KAS-L 1860 Reunion	Subulicystidium_oberwinkleri_MH041562	-21.34375	55.7410277777777	-21.3438	55.741	gps		dead woody branch	Reunion	Saint-Pierre	Saint-Philippe	Foret de Mare Longue , 495 m	28 Mar 2015	J.Riebesehl	KAS-L 1860	FR and KAS
LY_12488	77	oberwinkleri	obe								na	na	na	na	na	Cryptomeria japonica	dead wood	Reunion	Saint-Benoit	Saint-Benoit	Foret de Bebour, Bebour-I-87, Cryptomeria forest, 1200 m	24 May 1987	J.Boidin		LY 12488
FO_14338	2	oberwinkleri	obe	obe FO 14338							na	na	na	na	na		dead wood	Venezuela	Estado Merida	La Carbonera	Road Merida-La Azulita, 2000-2200m	19 Jan 1969	F.Oberwinkler	FO 14338	TUB
FR_W213_3_I	68	obtusisporum	obt	obt FR-W213-3-I	MH041521	Subulicystidium obtusisporum MH041521 FR-W213-3-I Germany	Subulicystidium_obtusisporum_MH041521	MH041566	Subulicystidium obtusisporum MH041566 FR-W213-3-I Germany	Subulicystidium_obtusisporum_MH041566	50.1700816484414	8.63003969192504	50.1701	8.63	map		decayed trunk	Germany	Hesse	Frankfurt	Science Park at the Campus Riedberg of Frankfurt University	31 Mar 2016	O.Koukol	FR-W213-3-I	FR
KHL_10622	100	obtusisporum	obt	obt KHL 10622	MH041559	Subulicystidium obtusisporum MH041559 KHL 10622 Jamaica	Subulicystidium_obtusisporum_MH041559	MH041606	Subulicystidium obtusisporum MH041606 KHL 10622 Jamaica	Subulicystidium_obtusisporum_MH041606	18.2611111	-77.6511111111111	18.2611	-77.6511	gps	angiosperm tree	branches	Jamaica	Cornwall County	Trelawny parish	Crown Lands, trail/road into park area	10 Jun 1999	K.-H.Larsson	KHL 10622	GB
KAS_GEL_3409		obtusisporum	obt	obt KAS-GEL 3409							24.3624182999999	121.1252136	24.3624	121.1252	map		dead wood	Taiwan	Miaoli		Sheipa National Park, Kuanwu, forest ca 500 m in direction of Le Shan, trail on the left side of the road, ca 2100 m alt	19 Apr 1996	G.Langer, E.Langer & C.-J.Chen	KAS-GEL 3409	KAS
KAS_GEL_3677	93	obtusisporum	obt	obt KAS-GEL 3677							23.4800751	120.4491113	23.4801	120.4491	map		dead wood	Taiwan	Chiayi		Shi Ding, road No. 18 in direction to Alishan at km 60, ca 1500 m alt	1 May 1996	G.Langer, E.Langer & C.-J.Chen	KAS-GEL 3677	KAS
KHL_11373	102	obtusisporum	obt	obt KHL 11373							10.510278	-85.374444	10.5103	-85.3744	map	angiosperm tree	deadwood	Costa Rica	Guanacaste		Area cons. Tempisque, Reserva Biologica Lomas Barbudal, near the entrance, 20-40 m a.s.l	14 Jul 2001	K.-H.Larsson	KHL 11373	GB
KHL_9955		obtusisporum	obt	obt KHL 9955							18.3161111	-65.7466666666666	18.3161	-65.7467	gps	angiosperm tree	branch	Puerto Rico		Municipio Luquillo	Luquillo Mts, Bisley Experimental Watersheds, along track from parking place, 215 m a.s.l.	6 Jun 1997	K.-H.Larsson	KHL 9955	GB
O_909590		obtusisporum	obt	obt LR 21774							na	na	na	na	na	Acer sp.	dead wood	China	Jilin		Chang Bai Shan Forest Reserve, Hangcong hou, 750 m a.s.l.	11-17 Sept 1983	L.Ryvarden	LR 21774	O:F 909590
O_505520		obtusisporum	obt	obt LR 22458							41.3429438	13.0533637999999	41.3429	13.0534	map	Quercus	wood	Italy	Latina		Circeo Natural park, Selva de Circeo	22-25 Oct 1984	K.Hjortstam, K.-H.Larsson & L.Ryvarden	LR 22458	O:F 505520
KAS_L_1226	61	parvisporum	par	par KAS-L 1226	MH041528	Subulicystidium parvisporum MH041528 KAS-L 1226 Reunion	Subulicystidium_parvisporum_MH041528	MH041587	Subulicystidium parvisporum MH041587 KAS-L 1226 Reunion	Subulicystidium_parvisporum_MH041587	-21.1031111	55.6926388888888	-21.1031	55.6926	map		dead wood	Reunion	Saint-Benoit	Saint-Benoit	Foret Margarithe, ca 450 m	24 Mar 2015	J.Riebesehl	KAS-L 1226	FR and KAS
LY_12750	73	parvisporum	par	par LY 12750				MH041589	Subulicystidium parvisporum MH041589 LY 12750 Reunion	Subulicystidium_parvisporum_MH041589	-21.123921	55.495671	-21.1239	55.4957	map		dead wood	Reunion	Saint-Pierre	Cilaos	Cilaos XII-87, foret de la Mare a Joseph, au-dessus du hameau de Bras Sec, 1400 m	4 Apr 1987	G.Gilles	LY 12750
KAS_L_0140	64	parvisporum	par	par KAS-L 0140	MH041529	Subulicystidium parvisporum MH041529 KAS-L 0140 Reunion	Subulicystidium_parvisporum_MH041529	MH041590	Subulicystidium parvisporum MH041590 KAS-L 0140 Reunion	Subulicystidium_parvisporum_MH041590	-21.12319	55.492	-21.1232	55.492	gps		strongly decayed wood	Reunion	Saint-Pierre	Cilaos	Cirque de Cilaos, Roche Merveilleux, Sentiere botanique, 1300 m	15 Mar 2013	E.Langer	KAS-L 0140	FR and KAS
KAS_GEL_5032	56	parvisporum	par	par KAS-GEL 5032	MH041530	Subulicystidium parvisporum MH041530 KAS-GEL 5032 Reunion	Subulicystidium_parvisporum_MH041530	MH041591	Subulicystidium parvisporum MH041591 KAS-GEL 5032 Reunion	Subulicystidium_parvisporum_MH041591	-21.2559	55.5987	-21.2559	55.5987	map		dead wood	Reunion	Saint-Pierre	le Tampon	Notre dame de la Paix, Foret de la Riviere des Remparts, Sentier Botanique	23 Mar 1998	E.Langer & E.Hennen	KAS-GEL 5032	KAS
TU_124388		perlongisporum	per	per TU 124388	UDB028355	Subulicystidium perlongisporum UDB028355 TU 124388 Italy	Subulicystidium_perlongisporum_UDB028355	UDB028355	Subulicystidium perlongisporum UDB028355 TU 124388 Italy	Subulicystidium_perlongisporum_UDB028355	37.96077	13.37838	37.9608	13.3784	gps			Italy	Sicily	Palermo	Bosco Manca 772 m	12 Mar 2015	A.Saitta	TU 124388	TU 124388
LE_302156		perlongisporum	per	per LE 302156	KP268489	Subulicystidium perlongisporum KP268489 LE 302156 Russia	Subulicystidium_perlongisporum_KP268489				53.8933333	35.8099999999999	53.8933	35.81	gps	Fraxinus excelsior	fallen logs	Russia	Kaluga	Kozelsky	vicinities of the Volosovo-Zvyagino village	29 Jul 2013	S.Volobuev	LE 302156	LE 302156
Ordynets_00158	79	perlongisporum	per								50.541	8.3037	50.541	8.3037	gps			Germany	Hesse	Biedenkopf	little valley of Martinsbach creek, mixed forest 280 m	23 Apr 2016	A.Ordynets	158	KAS
O_918488	12	rarocrystallinum	rar	rar LR 15483	MH041512	Subulicystidium rarocrystallinum MH041512 LR 15483 Colombia	Subulicystidium_rarocrystallinum_MH041512	MH041564	Subulicystidium rarocrystallinum MH041564 LR 15483 Colombia	Subulicystidium_rarocrystallinum_MH041564	6.0605013	-75.4094968	6.0605	-75.4095	map		dead twig	Colombia	Cundinamarcha		23rd kilometer of a highway from Medellin (direction SE) to Tenjo, alt 2600 m	4 Jun 1978	L.Ryvarden	LR 15483	O:F 918488
KHL_10780		robustius	rob	rob KHL 10780	AY463468	Subulicystidium robustius AY463468 KHL 10780 Jamaica	Subulicystidium_robustius_AY463468	AY586714	Subulicystidium robustius AY586714 KHL 10780 Jamaica	Subulicystidium_robustius_AY586714	18.3563889	-77.6472222222222	18.3564	-77.6472	gps	angiosperm tree	stem	Jamaica	Cornwall County	Trelawny parish	Windsor Cave, along trail to Troy	13 Jun 1999	K.-H.Larsson	KHL 10780	GB
KHL_10272	17	robustius	rob	rob KHL 10272	MH041516	Subulicystidium robustius MH041516 KHL 10272 Puerto Rico	Subulicystidium_robustius_MH041516	MH041607	Subulicystidium robustius MH041607 KHL 10272 Puerto Rico	Subulicystidium_robustius_MH041607	18.3233333	-65.8172222222222	18.3233	-65.8172	gps		log	Puerto Rico		Municipio Rio Grande	Luquillo Mts, El Verde Research Area, between Field Station and 16-hectare grid, 320-380 m	7 Jun 1998	K.-H.Larsson	KHL 10272	GB
KHL_10813	19	robustius	rob	rob KHL 10813	MH041514	Subulicystidium robustius MH041514 KHL 10813 Jamaica	Subulicystidium_robustius_MH041514	MH041608	Subulicystidium robustius MH041608 KHL 10813 Jamaica	Subulicystidium_robustius_MH041608	18.3563889	-77.6472222222222	18.3564	-77.6472	gps	angiosperm tree	trunk	Jamaica	Cornwall County	Trelawny parish	Windsor Cave, along trail to Troy	13 Jun 1999	K.-H.Larsson	KHL 10813	GB
KHL_10039	22	robustius	rob	rob KHL 10039	MH041515	Subulicystidium robustius MH041515 KHL 10039 Puerto Rico	Subulicystidium_robustius_MH041515				18.3161111	-65.7466666666666	18.3161	-65.7467	gps	angiosperm tree	log	Puerto Rico		Municipio Luquillo	Luquillo Mts, Bisley Experimental Watersheds, along the logging road, 215 m a.s.l.	6 Jun 1997	K.-H.Larsson	KHL 10039	GB
FO_42968		robustius	rob	rob FO 42968							10.25	-84.566667	10.25	-84.5667	map		dead wood	Costa Rica	Alajuela	San Ramon	Reserva Forestal Colonia Palmarena, 850 m.	14 Mar 1991	L.Horovitz	FO 42968	TUB
KHL_10423		robustius	rob	rob KHL 10423							18.35	-65.7344444444444	18.35	-65.7344	gps		log	Puerto Rico		Municipio Luquillo	Luquillo Mts, Sabana, above Chicken Farm & Rio Sabana, 70 m a.s.l.	10 Jun 1998	K.-H.Larsson	KHL 10423	GB
KHL_10661	51	robustius	rob	rob KHL 10661							18.2611111	-77.6511111111111	18.2611	-77.6511	gps	angiosperm tree	stem	Jamaica	Cornwall County	Trelawny parish	N of Crowlands, trail/road into park area	10 Jun 1999	K.-H.Larsson	KHL 10661	GB
KHL_10814		robustius	rob	rob KHL 10814							18.3563889	-77.6472222222222	18.3564	-77.6472	gps	angiosperm tree	trunk	Jamaica	Cornwall County	Trelawny parish	Windsor Cave, along trail to Troy	13 Jun 1999	K.-H.Larsson	KHL 10814	GB
KHL_10895		robustius	rob	rob KHL 10895							18.0433333	-76.3108333333333	18.0433	-76.3108	gps	angiosperm tree	trunk	Jamaica	Surrey County	Portland parish	between reach and Ecclesdown hillside to the east, alt 500 m	16 Jun 1999	K.-H.Larsson	KHL 10895	GB
KHL_11245	44	robustius	rob	rob KHL 11245							10.7180556	-85.0452777777777	10.7181	-85.0453	gps	angiosperm tree	log	Costa Rica	Alajuela	Bijagua	Albergue Heliconias, Sendero Heliconias, 770 m a.s.l	12 Jul 2001	K.-H.Larsson	KHL 11245	GB
KHL_11259		robustius	rob	rob KHL 11259							10.7180556	-85.0452777777777	10.7181	-85.0453	gps	angiosperm tree	log	Costa Rica	Alajuela	Bijagua	Albergue Heliconias, Sendero Heliconias, 770 m a.s.l	12 Jul 2001	K.-H.Larsson	KHL 11259	GB
KHL_9381		robustius	rob	rob KHL 9381							18.1538889	-66.5355555555555	18.1539	-66.5356	gps		dead wood	Puerto Rico		Municipio Juana Diaz	Bosque Estatal Toro Negro, near DNR office, downstream from Road 143	24 Jun 1996	K.-H.Larsson	KHL 9381	GB
KHL_9454		robustius	rob	rob KHL 9454							18.1922222	-66.9933333333333	18.1922	-66.9933	gps	angiosperm tree	decaying log	Puerto Rico		Municipio Maricao	Reserva Forestal Maricao, near Fish Hatchery	25 Jun 1996	K.-H.Larsson	KHL 9454	GB
KHL_9574		robustius	rob	rob KHL 9574							18.3238889	-65.8172222222222	18.3239	-65.8172	gps		dead wood	Puerto Rico		Municipio Rio Grande	Luquillo Mts, El Verde Research Area, lower part of 16-hectare grid, 345-360 m	28 Jun 1996	K.-H.Larsson	KHL 9574	GB
O_918494	52	robustius	rob	rob LR 15791							11.31701	-74.1062999999999	11.317	-74.1063	map		dead wood	Colombia	Magdalena		Parque Nacional Tayrona, Estacion de Gairaca, 0-30 m a.s.l	12 Jun 1978	L.Ryvarden	LR 15791	O:F 918494
LR_24792		robustius	rob	rob LR 24792							-25.1336111	-47.9616667	-25.1336	-47.9617	map		dead wood	Brazil	Sao Paulo	Cananeia	Ilha do Cardoso	2-5 Feb 1987	D.Pegler, K.Hjortstam & L.Ryvarden	LR 24792	O:F
LR_40545		robustius	rob	rob LR 40545							5.6141667	-66.1236111111111	5.6142	-66.1236	map	angiosperm tree	dead wood	Venezuela	Estado Amazonas	Manapiare	Yutaje	12-19 Apr 1998	L.Ryvarden	LR 40545	O:F
LR_40767		robustius	rob	rob LR 40767							10.38	-67.619	10.38	-67.619		angiosperm tree	dead wood	Venezuela	Estado Aragua	Maracay	National Park Henri Pittier, Rancho Grande	25 Apr 1998	L.Ryvarden	LR 40767	O:F
O_505981		robustius	rob	rob LR 44667							-0.6859	-76.3953	-0.6859	-76.3953	map		decayed log	Ecuador	Orellana		Yasuni National Park, Yasuni Scientific Research Station	9-12 Mar 2002	L.Ryvarden	LR 44667	O:F 505981
O_505799	43	robustius	rob	rob LR 44688							-0.6859	-76.3953	-0.6859	-76.3953	map		dead wood	Ecuador	Orellana		Yasuni National Park, Yasuni Scientific Research Station	9-12 Mar 2002	L.Ryvarden	LR 44688	O:F 505799
O_909583	28	ryvardenii	ryv	ryv LR 8860/b							7.5833333	38.9166666666666	7.5833	38.9167	gps		dead wood	Ethiopia	Arussi		Munessa Forest east of Lake Lagano	10 Jan 1973	L.Ryvarden	LR 8860/b	O:F 909583
TU_110894		tedersooi	ted	ted TU 110894	UDB014161	Subulicystidium tedersooi UDB014161 TU 110894 Vietnam	Subulicystidium_tedersooi_UDB014161				20.35	105.6026	20.35	105.6026	gps		fallen decayed twig	Vietnam	Ninh Binh Province		Cuc Phuong National Park, sampling area G2906	15 Oct 2012	L.Tedersoo	TU 110894	TU 110894
TU_110895		tedersooi	ted	ted TU 110895	UDB014162	Subulicystidium tedersooi UDB014162 TU 110895 Vietnam	Subulicystidium_tedersooi_UDB014162				20.35	105.6026	20.35	105.6026	gps		fallen decayed twig	Vietnam	Ninh Binh Province		Cuc Phuong National Park, sampling area G2906	15 Oct 2012	L.Tedersoo	TU 110895	TU 110895
